# Supplementary material for: (±)-trans-5-Benzoyl-2-(1H-indol-3-yl)-4-phenyl-4,5-dihydro­furan-3-carbonitrile
Source: Acta Crystallogr Sect E Struct Rep Online. 2012 Apr 28;68(Pt 5):o1576. doi: 10.1107/S1600536812018430 (PMC3344671; doi:10.1107/S1600536812018430)
Supplement: Supplementary file 2 [file e-68-o1576-Isup2.hkl]

#
# h,k,l, Fc-squared, Fo-squared, sigma(Fo-squared) and status flag
#
data_I
_shelx_title ' VISHNUPRIYAIN2 in P2(1)/c'
_shelx_refln_list_code          4
_shelx_F_calc_maximum      207.26
_exptl_crystal_F_000       816.00
_reflns_d_resolution_high  0.7739
 
loop_
 _symmetry_equiv_pos_as_xyz
 'x, y, z'
 '-x, y+1/2, -z+1/2'
 '-x, -y, -z'
 'x, -y-1/2, z-1/2'
 
_cell_length_a    12.4027
_cell_length_b     8.3722
_cell_length_c    19.7472
_cell_angle_alpha  90.000
_cell_angle_beta  107.570
_cell_angle_gamma  90.000
 
_shelx_F_squared_multiplier     1.000
 
loop_
 _refln_index_h
 _refln_index_k
 _refln_index_l
 _refln_F_squared_calc
 _refln_F_squared_meas
 _refln_F_squared_sigma
 _refln_observed_status
   2   0   0     3575.24     3599.49     54.45 o
   3   0   0       60.69       53.79      1.21 o
   4   0   0      870.07      782.57     11.23 o
   5   0   0     1997.53     2104.08     44.39 o
   6   0   0      959.25      955.73     20.45 o
   7   0   0        5.38        4.28      1.05 o
   8   0   0      107.46      110.36      3.47 o
   9   0   0      125.96      128.31      5.76 o
  10   0   0        3.18        4.41      2.33 o
  11   0   0       14.36       15.77      3.29 o
  12   0   0        8.22       12.52      2.79 o
  13   0   0        8.61        6.91      2.78 o
  14   0   0       10.09       12.22      3.54 o
  15   0   0        4.76        7.00      3.31 o
   1   1   0     1308.94     1227.96      9.87 o
   2   1   0     2494.66     2421.62     23.89 o
   3   1   0      237.90      245.49      3.02 o
   4   1   0      308.09      297.71      3.93 o
   5   1   0        7.30        4.65      0.67 o
   6   1   0     3149.57     3519.37     41.00 o
   7   1   0      121.56      133.27      2.28 o
   8   1   0      143.32      155.33      3.57 o
   9   1   0      246.05      238.12      4.39 o
  10   1   0       11.76       10.76      1.57 o
  11   1   0      487.64      462.93      8.59 o
  12   1   0        2.37        6.03      1.61 o
  13   1   0        9.77        7.59      1.98 o
  14   1   0        0.10        1.19      1.80 o
  15   1   0        5.10        1.81      2.16 o
   0   2   0    42955.32    40720.88    598.06 o
   1   2   0     8636.99     8330.71     70.84 o
   2   2   0        7.65        9.06      0.52 o
   3   2   0     3431.63     3447.78     31.71 o
   4   2   0       53.67       58.27      1.71 o
   5   2   0      370.35      372.06      5.57 o
   6   2   0       71.37       69.70      2.82 o
   7   2   0       41.38       37.90      1.79 o
   8   2   0        3.45        1.90      0.98 o
   9   2   0        3.53        4.63      1.29 o
  10   2   0        7.34        3.97      1.48 o
  11   2   0      150.25      141.55      5.09 o
  12   2   0        4.82        6.34      1.71 o
  13   2   0       11.42       11.00      2.83 o
  14   2   0        1.99        1.08      1.72 o
   1   3   0      539.12      532.41      6.00 o
   2   3   0      910.73      857.01      8.91 o
   3   3   0      467.49      485.05      6.52 o
   4   3   0      304.41      294.90      4.03 o
   5   3   0       86.95       74.57      2.02 o
   6   3   0       42.72       40.58      2.08 o
   7   3   0       26.12       19.75      1.22 o
   8   3   0        5.73        7.59      1.54 o
   9   3   0        8.69        7.33      1.43 o
  10   3   0       38.68       35.52      2.23 o
  11   3   0       86.93       87.79      2.97 o
  12   3   0        3.31        3.27      1.41 o
  13   3   0       24.33       21.09      2.04 o
  14   3   0        3.87        2.40      1.65 o
   0   4   0      438.37      500.39      8.66 o
   1   4   0       93.15      100.35      2.28 o
   2   4   0      775.68      765.74      8.51 o
   3   4   0      167.93      153.82      3.30 o
   4   4   0       64.20       57.76      3.83 o
   5   4   0      110.77      116.84      2.89 o
   6   4   0       18.74       22.36      1.50 o
   7   4   0      146.06      144.26      3.34 o
   8   4   0      258.56      235.20      5.05 o
   9   4   0       57.79       55.28      2.56 o
  10   4   0       29.38       26.21      2.22 o
  11   4   0       14.32       12.27      2.53 o
  12   4   0        6.94        7.69      1.69 o
  13   4   0        2.35        2.29      1.61 o
  14   4   0        3.46        7.39      1.78 o
   1   5   0      190.13      194.71      3.82 o
   2   5   0       57.90       65.70      2.31 o
   3   5   0      262.25      260.62      6.87 o
   4   5   0       47.06       47.75      2.20 o
   5   5   0       12.32       13.90      1.41 o
   6   5   0      111.30      105.09      3.62 o
   7   5   0       86.76       80.85      3.26 o
   8   5   0      318.88      311.78      6.57 o
   9   5   0       11.32       10.75      1.93 o
  10   5   0        8.63        8.21      2.04 o
  11   5   0       11.13       11.02      2.21 o
  12   5   0        6.14        9.95      2.20 o
  13   5   0        4.21        4.25      1.87 o
   0   6   0      308.51      280.75      6.81 o
   1   6   0       39.17       29.84      2.65 o
   2   6   0       46.59       41.97      2.38 o
   3   6   0      465.56      459.78      7.65 o
   4   6   0       13.49       10.69      1.71 o
   5   6   0       38.78       37.86      2.67 o
   6   6   0       82.98       96.17      4.15 o
   7   6   0      260.90      269.88      6.42 o
   8   6   0       61.15       58.11      3.38 o
   9   6   0        0.19       -0.11      1.91 o
  10   6   0        4.20        3.38      1.99 o
  11   6   0        6.82        8.57      2.37 o
  12   6   0        2.45       -0.17      3.34 o
   1   7   0       61.21       65.81      3.98 o
   2   7   0       12.35       11.47      2.32 o
   3   7   0      162.41      157.73      5.11 o
   4   7   0       20.95       25.87      3.09 o
   5   7   0        7.35        6.54      2.30 o
   6   7   0       83.50       79.89      4.50 o
   7   7   0       33.36       35.96      3.66 o
   8   7   0        9.62       12.39      3.06 o
   9   7   0       37.90       33.63      4.26 o
  10   7   0        4.50        7.49      3.56 o
  11   7   0        0.44        0.04      3.03 o
   0   8   0      374.69      375.63     13.62 o
   1   8   0        1.66        1.39      2.50 o
   2   8   0        0.17       -0.52      2.41 o
   3   8   0       25.28       18.53      4.91 o
   4   8   0        1.10       -0.91      2.61 o
   5   8   0        0.82       -2.72      2.72 o
   6   8   0       12.82        9.83      3.27 o
   7   8   0        7.16        1.94      3.52 o
   8   8   0        3.56        0.72      2.80 o
   9   8   0        1.95       -0.11      3.25 o
  10   8   0        0.34       -1.14      3.36 o
   1   9   0       10.96       11.98      3.82 o
   2   9   0        0.17        4.78      3.37 o
   3   9   0        0.01        0.17      3.27 o
   4   9   0        5.29        5.71      3.36 o
   5   9   0        0.30        1.23      3.12 o
   6   9   0        0.37       -0.96      2.98 o
   7   9   0        0.05        5.02      3.35 o
   8   9   0       10.24       10.43      4.08 o
   0  10   0        0.49       -0.49      6.55 o
   1  10   0        0.67        4.48      5.22 o
   2  10   0       11.07        4.34      4.79 o
   3  10   0        3.35        3.02      3.51 o
   4  10   0        0.23        1.26      3.50 o
   5  10   0       12.04       13.50      4.23 o
 -15   1   1       28.47       28.64      3.00 o
 -14   1   1        0.19        2.34      1.99 o
 -13   1   1        0.83        1.70      1.75 o
 -12   1   1        1.12        1.34      1.64 o
 -11   1   1      100.12      104.85      3.45 o
 -10   1   1       72.37       69.81      3.19 o
  -9   1   1      190.96      177.39      5.49 o
  -8   1   1       72.33       75.34      2.34 o
  -7   1   1       85.64       81.12      2.31 o
  -6   1   1      311.59      318.79      4.44 o
  -5   1   1     1250.55     1312.14     14.97 o
  -4   1   1      409.45      464.19      5.93 o
  -3   1   1     1076.05     1096.49     11.29 o
  -2   1   1     2196.23     2144.97     19.84 o
  -1   1   1      159.31      132.98      1.52 o
   0   1   1        1.14        1.70      0.49 o
   1   1   1      170.80      164.69      1.92 o
   2   1   1     2572.04     2676.18     31.13 o
   3   1   1       36.79       37.10      1.24 o
   4   1   1     2944.80     3034.13     73.45 o
   5   1   1      589.33      620.03      8.89 o
   6   1   1      142.85      177.01      2.89 o
   7   1   1        2.81        1.43      0.68 o
   8   1   1       25.60       31.95      1.38 o
   9   1   1       32.19       36.08      2.45 o
  10   1   1       48.32       52.86      2.47 o
  11   1   1       19.45       17.55      2.94 o
  12   1   1        4.70        5.25      1.52 o
  13   1   1       29.63       37.42      2.73 o
  14   1   1        0.67        1.11      1.81 o
 -15   2   1        0.85        1.58      2.14 o
 -14   2   1       36.21       38.12      3.05 o
 -13   2   1       88.07       88.27      3.55 o
 -12   2   1       92.55       89.00      3.44 o
 -11   2   1       71.69       63.54      3.45 o
 -10   2   1      503.22      488.48      8.87 o
  -9   2   1       22.69       30.93      1.79 o
  -8   2   1       81.14       70.53      2.41 o
  -7   2   1       33.56       32.26      1.62 o
  -6   2   1       19.07       25.15      2.04 o
  -5   2   1       48.03       42.49      1.53 o
  -4   2   1     1567.06     1681.44     17.10 o
  -3   2   1       14.64       18.61      0.89 o
  -2   2   1    13769.69    13667.06    115.76 o
  -1   2   1     1922.13     1996.80     17.67 o
   0   2   1      933.41      906.00      9.60 o
   1   2   1     1933.62     1917.21     16.94 o
   2   2   1     2315.84     2192.93     23.27 o
   3   2   1       97.75      103.79      2.19 o
   4   2   1      300.65      307.01      4.63 o
   5   2   1       68.90       80.23      2.00 o
   6   2   1      443.19      450.88      6.49 o
   7   2   1      130.03      133.85      2.84 o
   8   2   1      154.42      160.96      3.68 o
   9   2   1        1.94        2.00      1.23 o
  10   2   1      209.56      218.68      4.89 o
  11   2   1        4.29        3.19      1.50 o
  12   2   1       27.63       28.29      2.27 o
  13   2   1       33.58       32.91      2.58 o
  14   2   1        0.01        0.90      1.67 o
 -14   3   1       29.87       38.79      2.50 o
 -13   3   1        0.70        0.30      1.48 o
 -12   3   1        3.27        3.94      1.59 o
 -11   3   1      118.65      122.00      4.32 o
 -10   3   1        6.58        8.94      1.45 o
  -9   3   1      126.83      111.90      3.26 o
  -8   3   1      257.16      260.39      4.54 o
  -7   3   1       45.00       45.86      1.77 o
  -6   3   1      281.37      300.94      4.77 o
  -5   3   1      760.18      773.65      8.81 o
  -4   3   1      245.43      271.46      4.45 o
  -3   3   1      176.31      142.44      2.46 o
  -2   3   1       96.63       82.56      1.81 o
  -1   3   1     1002.54      927.52     10.24 o
   0   3   1       27.65       31.49      1.27 o
   1   3   1      409.46      371.15      4.52 o
   2   3   1       98.51       91.04      1.85 o
   3   3   1        1.51        1.99      0.67 o
   4   3   1      665.76      752.89      9.28 o
   5   3   1        9.00        8.67      0.93 o
   6   3   1       34.15       31.67      1.60 o
   7   3   1       63.83       68.27      2.93 o
   8   3   1        5.79        4.74      1.15 o
   9   3   1      279.18      256.05      6.67 o
  10   3   1        0.23        1.08      1.72 o
  11   3   1        0.00        1.49      1.44 o
  12   3   1        0.22       -0.21      1.45 o
  13   3   1       73.70       72.74      4.33 o
  14   3   1       24.40       23.11      2.36 o
 -14   4   1        0.56       -0.20      1.63 o
 -13   4   1      118.98      131.42      4.88 o
 -12   4   1      144.21      141.80      4.27 o
 -11   4   1      392.36      394.55      8.41 o
 -10   4   1      250.36      239.31      6.83 o
  -9   4   1       20.21       19.26      1.92 o
  -8   4   1        3.57        1.80      1.42 o
  -7   4   1        2.23        2.89      1.12 o
  -6   4   1      107.33      112.40      2.95 o
  -5   4   1      137.63      146.16      4.55 o
  -4   4   1      214.10      228.58      4.21 o
  -3   4   1      106.69      104.51      2.74 o
  -2   4   1     1397.60     1376.05     14.03 o
  -1   4   1       55.99       69.21      2.14 o
   0   4   1      359.84      326.75      4.86 o
   1   4   1     2443.27     2501.28     24.04 o
   2   4   1      702.63      667.42      8.23 o
   3   4   1      999.66     1037.10     12.69 o
   4   4   1        0.45        0.85      0.74 o
   5   4   1       10.54       14.12      1.49 o
   6   4   1       69.44       75.53      2.36 o
   7   4   1      403.88      385.14      5.99 o
   8   4   1      369.43      342.10      6.24 o
   9   4   1      122.41      115.21      3.70 o
  10   4   1        3.12        2.66      1.46 o
  11   4   1       20.95       19.55      2.04 o
  12   4   1       12.32       12.00      1.70 o
  13   4   1        3.75        2.00      1.83 o
 -13   5   1        5.73        4.95      2.05 o
 -12   5   1        1.70        1.00      1.74 o
 -11   5   1       17.17       17.15      3.39 o
 -10   5   1       30.94       30.27      2.73 o
  -9   5   1       88.51       70.91      4.14 o
  -8   5   1       35.67       36.78      3.57 o
  -7   5   1       65.47       59.54      2.89 o
  -6   5   1       62.49       57.69      2.82 o
  -5   5   1       50.72       53.22      2.73 o
  -4   5   1      132.70      135.50      3.45 o
  -3   5   1      255.62      255.90      4.94 o
  -2   5   1       12.05       10.50      1.19 o
  -1   5   1      556.67      544.48      7.44 o
   0   5   1      182.94      192.01      3.56 o
   1   5   1      318.34      330.35      4.90 o
   2   5   1       64.21       62.67      2.43 o
   3   5   1        4.84        3.87      1.27 o
   4   5   1       88.86       94.31      5.12 o
   5   5   1       58.06       62.93      2.80 o
   6   5   1      102.50       92.62      3.35 o
   7   5   1       58.74       52.36      2.69 o
   8   5   1        0.33        0.83      1.55 o
   9   5   1       16.47       14.61      3.00 o
  10   5   1        2.83        0.77      1.66 o
  11   5   1        2.17        1.76      1.77 o
  12   5   1        7.89        8.03      2.00 o
  13   5   1        6.84       12.73      3.85 o
 -12   6   1       39.20       45.39      4.50 o
 -11   6   1        7.49        7.31      2.29 o
 -10   6   1       72.40       51.47      5.03 o
  -9   6   1       26.24       25.90      2.61 o
  -8   6   1       73.03       78.04      3.75 o
  -7   6   1       14.43       12.85      2.16 o
  -6   6   1       90.12       97.56      3.91 o
  -5   6   1       13.57       12.78      2.59 o
  -4   6   1        8.49        7.91      1.77 o
  -3   6   1        6.97        6.57      1.59 o
  -2   6   1      509.51      483.28     14.42 o
  -1   6   1        5.66        3.04      1.16 o
   0   6   1        5.89        3.73      1.44 o
   1   6   1        0.13       -0.13      1.05 o
   2   6   1        0.25        0.92      1.32 o
   3   6   1       80.45       80.94      3.03 o
   4   6   1       56.22       58.94      3.77 o
   5   6   1       23.03       25.25      2.31 o
   6   6   1       81.21       85.53      3.65 o
   7   6   1      143.16      124.38      4.34 o
   8   6   1      178.14      172.62      5.13 o
   9   6   1       59.66       57.68      3.53 o
  10   6   1       17.54       21.58      3.59 o
  11   6   1        0.48        1.80      3.06 o
  12   6   1        1.02        1.58      3.03 o
 -11   7   1        9.50       17.17      4.45 o
 -10   7   1       12.52       20.32      4.25 o
  -9   7   1        0.53        1.46      2.93 o
  -8   7   1       38.79       43.22      5.81 o
  -7   7   1       50.41       51.68      3.96 o
  -6   7   1       18.58       11.00      2.72 o
  -5   7   1      108.36      123.52      5.31 o
  -4   7   1        5.97        7.07      2.42 o
  -3   7   1       37.78       38.80      3.01 o
  -2   7   1      184.80      187.90      6.20 o
  -1   7   1       18.78       13.61      2.67 o
   0   7   1        0.45       -1.89      1.97 o
   1   7   1       14.09        9.36      2.14 o
   2   7   1       14.10       14.44      2.54 o
   3   7   1      104.92      106.71      3.81 o
   4   7   1       30.84       28.18      2.69 o
   5   7   1       13.44       12.65      2.90 o
   6   7   1       52.86       45.66      3.18 o
   7   7   1      124.49      119.22      4.74 o
   8   7   1       39.30       39.34      4.19 o
   9   7   1        2.90       -0.73      2.73 o
  10   7   1        0.10       -2.48      2.48 o
  11   7   1        8.01        5.90      4.55 o
 -10   8   1        1.13        4.42      3.58 o
  -9   8   1        1.11        0.27      3.17 o
  -8   8   1        2.34        1.57      3.02 o
  -7   8   1        7.66        6.63      3.33 o
  -6   8   1       17.07       17.18      3.68 o
  -5   8   1        0.22       -2.38      2.65 o
  -4   8   1       11.12        8.32      3.24 o
  -3   8   1      161.09      182.74      7.88 o
  -2   8   1       15.58       13.03      3.05 o
  -1   8   1      194.24      212.57      7.59 o
   0   8   1       72.16       79.03      4.82 o
   1   8   1        7.06        9.49      2.85 o
   2   8   1       95.73       91.99      6.97 o
   3   8   1       57.44       64.05      5.27 o
   4   8   1       28.88       30.00      4.08 o
   5   8   1       10.73       11.01      3.66 o
   6   8   1        1.62        1.62      3.36 o
   7   8   1        0.13        1.63      2.79 o
   8   8   1       21.27       16.38      3.72 o
   9   8   1        0.38        0.99      3.46 o
  10   8   1        0.01        1.88      4.34 o
  -8   9   1       12.82       10.30      3.72 o
  -7   9   1        3.98        3.09      3.28 o
  -6   9   1        0.34        0.97      3.07 o
  -5   9   1       34.21       38.38      5.20 o
  -4   9   1       51.22       52.58      9.96 o
  -3   9   1       46.03       50.79      5.34 o
  -2   9   1       17.04       19.34      4.31 o
  -1   9   1        4.48       12.52      3.47 o
   0   9   1       72.74       79.83      5.29 o
   1   9   1       52.22       53.94      5.41 o
   2   9   1       25.76       28.14      4.52 o
   3   9   1       20.51       18.51      7.69 o
   4   9   1        0.32       -0.42      2.93 o
   5   9   1       11.12        7.91      3.52 o
   6   9   1       22.17       20.31      4.24 o
   7   9   1       18.73       24.37      4.54 o
   8   9   1        0.53       -1.40      3.45 o
  -5  10   1       13.25       14.33      4.31 o
  -4  10   1        9.93        7.77      3.95 o
  -3  10   1        0.33        1.74      3.48 o
  -2  10   1       15.56       17.42      4.47 o
  -1  10   1       72.19       88.81      8.81 o
   0  10   1       70.01       69.47     12.02 o
   1  10   1        0.37       -3.10      5.53 o
   2  10   1        5.86        7.80      4.15 o
   3  10   1        0.93        1.58      3.66 o
   4  10   1        9.95       11.30      3.86 o
   5  10   1        0.00        2.14      3.55 o
 -15   0   2        0.41        0.68      2.92 o
 -14   0   2       41.50       43.11      4.55 o
 -13   0   2       35.06       32.48      3.99 o
 -12   0   2      310.85      295.09      9.71 o
 -11   0   2       36.92       38.44      9.04 o
 -10   0   2       26.13       28.31      3.01 o
  -9   0   2        0.00        2.67      1.46 o
  -8   0   2       13.71       25.29      3.57 o
  -7   0   2      610.75      603.22      9.30 o
  -6   0   2      422.92      439.06     11.86 o
  -5   0   2      957.39     1002.34     21.66 o
  -4   0   2     3990.30     4018.93     51.82 o
  -3   0   2     8557.11     8493.88     96.82 o
  -2   0   2     9340.20     8940.80    102.47 o
  -1   0   2     4975.30     4001.66    107.41 o
   0   0   2     1488.10      871.74     33.93 o
   1   0   2     3820.91     3723.40     56.34 o
   2   0   2     6578.57     6641.01    122.84 o
   3   0   2      995.53     1033.89     19.52 o
   4   0   2     2851.94     2781.91     50.91 o
   5   0   2      160.43      190.91      5.42 o
   6   0   2      105.38       77.76      2.18 o
   7   0   2     1076.94     1154.57     18.39 o
   8   0   2      621.67      601.93     10.66 o
   9   0   2        8.48        8.42      2.02 o
  10   0   2      783.22      724.31     16.12 o
  11   0   2      939.04      896.59     19.68 o
  12   0   2      153.35      163.12      5.31 o
  13   0   2       12.95       17.54      2.95 o
  14   0   2       24.10       31.89      3.79 o
 -15   1   2        1.72        2.78      2.18 o
 -14   1   2       29.15       23.86      2.78 o
 -13   1   2       10.03        9.76      2.09 o
 -12   1   2       29.47       30.95      2.56 o
 -11   1   2       85.15       84.02      3.50 o
 -10   1   2      108.52      109.75      3.94 o
  -9   1   2       53.53       53.15      1.83 o
  -8   1   2       31.10       25.30      1.45 o
  -7   1   2        1.84        1.07      0.77 o
  -6   1   2      605.94      654.29      7.39 o
  -5   1   2       53.60       61.17      1.70 o
  -4   1   2        0.00        1.56      0.74 o
  -3   1   2     6114.58     5896.09     53.38 o
  -2   1   2      220.70      240.53      2.66 o
  -1   1   2     2867.17     2793.67     24.16 o
   0   1   2     1442.47     1341.80     10.26 o
   1   1   2     2497.26     2442.20     22.63 o
   2   1   2     3500.47     3263.34     34.48 o
   3   1   2      785.73      786.58     14.11 o
   4   1   2      418.65      456.16      8.87 o
   5   1   2      127.87      148.09      5.44 o
   6   1   2       86.86       83.53      1.94 o
   7   1   2       16.68       23.15      1.19 o
   8   1   2      128.59      127.08      3.77 o
   9   1   2        0.10       -0.20      1.27 o
  10   1   2       41.85       32.26      2.01 o
  11   1   2       12.43       10.65      1.73 o
  12   1   2        0.96        0.30      1.38 o
  13   1   2       15.63       13.96      2.04 o
  14   1   2        3.56        2.86      1.84 o
 -15   2   2        2.31        2.49      2.23 o
 -14   2   2       16.31       15.46      2.24 o
 -13   2   2       20.08       19.19      2.48 o
 -12   2   2       45.25       48.56      2.78 o
 -11   2   2       62.90       53.83      2.75 o
 -10   2   2       64.94       65.47      2.96 o
  -9   2   2       14.66       15.83      1.46 o
  -8   2   2       45.77       46.65      1.88 o
  -7   2   2        1.47        1.31      0.88 o
  -6   2   2      920.59     1019.36     12.12 o
  -5   2   2      589.50      587.92      6.84 o
  -4   2   2      884.39      863.70     10.27 o
  -3   2   2      495.25      483.00      5.01 o
  -2   2   2    13038.54    12896.33    109.21 o
  -1   2   2    30036.93    29115.49    302.82 o
   0   2   2     4931.96     4820.22     41.36 o
   1   2   2     1357.97     1436.13     11.62 o
   2   2   2       26.24       19.16      0.69 o
   3   2   2      157.38      144.06      2.62 o
   4   2   2     1472.83     1545.05     18.77 o
   5   2   2      269.84      291.70      8.11 o
   6   2   2     1255.31     1272.63     21.16 o
   7   2   2       73.73       74.65      2.66 o
   8   2   2        5.99        9.11      1.01 o
   9   2   2      386.48      395.95      7.00 o
  10   2   2      580.71      533.58     10.92 o
  11   2   2      169.85      167.46      4.59 o
  12   2   2        6.76       10.11      2.81 o
  13   2   2        0.47        1.10      1.52 o
  14   2   2        1.33       -0.22      1.89 o
 -14   3   2        1.37       -1.06      1.77 o
 -13   3   2        3.10        2.43      1.62 o
 -12   3   2       36.76       36.22      2.66 o
 -11   3   2        3.82        3.61      1.50 o
 -10   3   2       76.43       74.97      2.88 o
  -9   3   2       28.96       37.03      2.15 o
  -8   3   2       89.07       90.85      4.02 o
  -7   3   2        1.22        4.12      1.02 o
  -6   3   2     1208.95     1281.82     15.23 o
  -5   3   2       25.51       26.12      1.41 o
  -4   3   2      442.05      434.99      5.67 o
  -3   3   2      964.96      931.54      9.72 o
  -2   3   2        0.42        0.72      0.65 o
  -1   3   2     2683.75     2619.09     26.44 o
   0   3   2      993.75     1026.27     10.49 o
   1   3   2     1466.89     1398.27     13.75 o
   2   3   2       67.35       64.01      1.70 o
   3   3   2      241.04      242.94      3.42 o
   4   3   2     1660.69     1764.73     19.71 o
   5   3   2       77.14      100.36      2.60 o
   6   3   2      469.21      525.53      7.76 o
   7   3   2      102.90      101.82      2.67 o
   8   3   2      252.11      240.58      4.51 o
   9   3   2        0.71        0.51      2.07 o
  10   3   2        3.07        0.19      2.09 o
  11   3   2        6.69        6.99      1.94 o
  12   3   2       10.78       14.35      1.91 o
  13   3   2        2.34        3.81      2.12 o
  14   3   2        0.04       -2.22      2.22 o
 -14   4   2       15.56       26.85      2.85 o
 -13   4   2       14.08       16.28      2.08 o
 -12   4   2       23.03       18.08      2.20 o
 -11   4   2        0.22        1.70      1.91 o
 -10   4   2        3.76        2.90      2.26 o
  -9   4   2       37.38       34.76      2.36 o
  -8   4   2       18.89       18.44      1.84 o
  -7   4   2       15.26       18.56      1.59 o
  -6   4   2        0.02        1.35      1.05 o
  -5   4   2      192.85      206.21      4.57 o
  -4   4   2        0.48        1.05      0.97 o
  -3   4   2       20.75       22.68      1.42 o
  -2   4   2      845.00      834.92      9.26 o
  -1   4   2      331.46      354.65      5.82 o
   0   4   2        8.13       10.04      0.98 o
   1   4   2        1.68        2.16      0.81 o
   2   4   2      493.50      525.86      7.33 o
   3   4   2      492.05      515.30      7.31 o
   4   4   2       54.69       61.36      2.69 o
   5   4   2       14.28       17.53      1.34 o
   6   4   2      171.75      169.05      3.43 o
   7   4   2       65.21       56.50      2.07 o
   8   4   2       77.02       67.64      2.53 o
   9   4   2       11.83        8.39      1.42 o
  10   4   2       18.36       13.77      1.97 o
  11   4   2       45.75       40.03      2.83 o
  12   4   2        0.48       -0.96      1.33 o
  13   4   2        4.64        4.30      1.70 o
 -13   5   2       20.97       19.41      2.70 o
 -12   5   2       49.43       50.43      3.12 o
 -11   5   2        1.50       -0.65      1.83 o
 -10   5   2        7.55        4.69      2.00 o
  -9   5   2       18.66       13.42      2.12 o
  -8   5   2       60.62       58.89      3.38 o
  -7   5   2       81.22       78.16      3.32 o
  -6   5   2      341.23      358.57      6.17 o
  -5   5   2      136.08      147.97      4.67 o
  -4   5   2      115.03      113.20      3.30 o
  -3   5   2      696.51      668.84      9.52 o
  -2   5   2        2.67        3.08      1.05 o
  -1   5   2      241.58      230.98      3.98 o
   0   5   2        3.89        3.55      0.86 o
   1   5   2       16.46       13.14      1.39 o
   2   5   2        0.17        2.08      1.21 o
   3   5   2      466.39      483.06      7.43 o
   4   5   2      153.20      155.99      3.57 o
   5   5   2       19.24       17.49      1.67 o
   6   5   2       69.73       68.61      3.42 o
   7   5   2       26.55       33.36      2.28 o
   8   5   2        1.42       -0.03      1.45 o
   9   5   2        2.58        3.79      1.68 o
  10   5   2        3.15        1.34      2.08 o
  11   5   2       42.25       48.59      2.92 o
  12   5   2        0.05       -1.57      1.57 o
  13   5   2        6.73       12.90      4.82 o
 -13   6   2        1.88        3.61      3.56 o
 -12   6   2        0.58        2.04      2.87 o
 -11   6   2        5.10        4.24      3.01 o
 -10   6   2       21.86       22.27      2.90 o
  -9   6   2       28.84       25.49      2.76 o
  -8   6   2       28.26       24.43      2.64 o
  -7   6   2        9.45       10.47      2.04 o
  -6   6   2       22.34       24.99      2.49 o
  -5   6   2        5.42        4.18      1.56 o
  -4   6   2       13.00       10.79      1.82 o
  -3   6   2        5.29        4.80      1.57 o
  -2   6   2      289.59      289.82      5.28 o
  -1   6   2      169.61      173.17      4.17 o
   0   6   2       86.30       88.82      2.69 o
   1   6   2       71.63       72.15      2.93 o
   2   6   2       99.32      100.64      3.38 o
   3   6   2        1.32        4.26      1.44 o
   4   6   2        0.45        1.70      1.53 o
   5   6   2       31.73       26.13      2.32 o
   6   6   2       13.83       15.51      2.11 o
   7   6   2      209.77      202.75      5.49 o
   8   6   2       80.75       87.61      3.84 o
   9   6   2       45.56       42.46      5.39 o
  10   6   2        3.74        1.85      1.87 o
  11   6   2        5.62        4.93      2.16 o
  12   6   2        0.37        3.10      2.09 o
 -11   7   2        0.00       -0.76      3.42 o
 -10   7   2       32.05       29.48     14.10 o
  -9   7   2       26.26       24.06      4.55 o
  -8   7   2      179.35      186.78      7.67 o
  -7   7   2        2.56        4.74      2.49 o
  -6   7   2       25.90       27.69      3.82 o
  -5   7   2      207.51      202.62      6.61 o
  -4   7   2        0.66        4.45      2.37 o
  -3   7   2      223.77      221.56      6.82 o
  -2   7   2      230.05      220.66      6.81 o
  -1   7   2        6.22        3.94      2.28 o
   0   7   2        5.30        3.10      2.19 o
   1   7   2       58.19       50.77      5.06 o
   2   7   2       29.52       32.67      2.81 o
   3   7   2       86.75      106.79      6.30 o
   4   7   2        7.68        9.58      2.80 o
   5   7   2        4.78        5.28      1.95 o
   6   7   2       80.09       85.64      4.02 o
   7   7   2       41.38       48.16      4.09 o
   8   7   2       46.15       46.95      4.00 o
   9   7   2        0.09        2.76      2.76 o
  10   7   2        6.99        4.88      5.43 o
  11   7   2        1.06       -0.23      2.95 o
 -10   8   2       15.35       15.41      4.67 o
  -9   8   2       38.17       44.43      4.96 o
  -8   8   2       13.71       13.49      5.44 o
  -7   8   2       43.91       55.94      7.72 o
  -6   8   2        0.00       -2.55      2.55 o
  -5   8   2       50.45       49.56      4.87 o
  -4   8   2       14.64       13.54      3.57 o
  -3   8   2       46.36       48.13      4.83 o
  -2   8   2        4.12        3.68      4.26 o
  -1   8   2        0.98       -2.57      2.65 o
   0   8   2       35.03       32.11      3.65 o
   1   8   2       10.80        9.82      2.88 o
   2   8   2       28.87       33.35      4.29 o
   3   8   2       15.41       19.65      5.15 o
   4   8   2       39.83       51.06      4.83 o
   5   8   2       18.68       28.39      5.49 o
   6   8   2        0.00        0.44      2.55 o
   7   8   2       19.81       18.39      3.69 o
   8   8   2       13.93        5.02      3.57 o
   9   8   2        2.04        0.27      3.38 o
  -8   9   2        0.62       -1.91      3.14 o
  -7   9   2        0.01        0.77      3.22 o
  -6   9   2        6.45        0.43      3.11 o
  -5   9   2        0.62        1.53      3.10 o
  -4   9   2       12.50       19.72      4.10 o
  -3   9   2      169.89      167.80      8.16 o
  -2   9   2        0.00       -1.17      3.22 o
  -1   9   2       44.33       39.42      4.43 o
   0   9   2        9.39        7.33      5.13 o
   1   9   2       65.01       76.61      6.06 o
   2   9   2        0.10       -2.25      2.94 o
   3   9   2        9.93        6.32      3.46 o
   4   9   2       26.15       35.76      4.74 o
   5   9   2        0.01       -0.07      3.09 o
   6   9   2        3.04        4.88      3.55 o
   7   9   2        0.03       -0.51      3.00 o
  -6  10   2        3.48        6.26      3.96 o
  -5  10   2        8.43        8.33      3.99 o
  -4  10   2        6.67       10.22      4.04 o
  -3  10   2       22.54       32.45      5.41 o
  -2  10   2       37.37       43.16      5.58 o
  -1  10   2        0.57        3.75      7.62 o
   0  10   2       22.41        9.58      5.49 o
   1  10   2        7.83       16.65      6.63 o
   2  10   2        0.29        5.92      3.85 o
   3  10   2        0.41       -0.29      3.46 o
   4  10   2        3.89        2.44      5.46 o
   5  10   2        0.08        5.22      3.55 o
 -15   1   3        3.97        1.67      2.27 o
 -14   1   3        0.00        1.63      2.01 o
 -13   1   3        5.75        6.20      2.03 o
 -12   1   3       20.83       17.09      2.36 o
 -11   1   3       29.87       31.28      2.54 o
 -10   1   3      374.65      372.00     10.00 o
  -9   1   3       89.48       81.89      3.11 o
  -8   1   3        0.07       -0.23      0.84 o
  -7   1   3        0.03       -0.29      0.62 o
  -6   1   3      361.20      387.01      5.09 o
  -5   1   3       81.71       86.24      2.51 o
  -4   1   3      681.98      646.24      6.42 o
  -3   1   3     9740.78     9432.55     72.50 o
  -2   1   3     3620.53     3493.50     28.63 o
  -1   1   3     2933.52     2814.23     23.15 o
   0   1   3     2812.65     2800.10     21.93 o
   1   1   3      503.02      539.18      4.88 o
   2   1   3     1708.28     1780.96     16.76 o
   3   1   3     3167.52     3271.11     38.24 o
   4   1   3       47.98       56.32      2.20 o
   5   1   3       92.52      123.51      3.18 o
   6   1   3       51.62       56.00      2.48 o
   7   1   3       52.02       48.81      1.65 o
   8   1   3       34.74       34.84      1.54 o
   9   1   3        3.29        4.15      1.26 o
  10   1   3       13.46       11.92      2.95 o
  11   1   3        6.88        5.35      1.54 o
  12   1   3        8.96       10.73      1.75 o
  13   1   3        2.99        3.33      1.68 o
  14   1   3        2.27        2.43      1.58 o
 -15   2   3        2.09        0.64      2.21 o
 -14   2   3        5.15        3.64      2.26 o
 -13   2   3       57.39       64.31      3.17 o
 -12   2   3       25.85       31.26      2.35 o
 -11   2   3       30.32       27.77      2.80 o
 -10   2   3       92.71       90.43      2.90 o
  -9   2   3      176.79      178.23      3.29 o
  -8   2   3      176.42      169.03      4.68 o
  -7   2   3      468.83      467.81      6.11 o
  -6   2   3       41.41       56.97      1.70 o
  -5   2   3     1623.79     1693.50     19.09 o
  -4   2   3      605.34      663.64      7.67 o
  -3   2   3     5457.43     5580.16     50.90 o
  -2   2   3    11016.80    10693.63     96.36 o
  -1   2   3    14248.10    13505.28    129.59 o
   0   2   3       97.44       96.28      1.51 o
   1   2   3       79.92       74.75      1.79 o
   2   2   3        0.16       -0.13      0.33 o
   3   2   3        7.11        8.16      0.74 o
   4   2   3      309.88      301.09      5.52 o
   5   2   3       20.85       16.70      1.85 o
   6   2   3       67.57       76.49      3.24 o
   7   2   3      210.62      216.55      7.31 o
   8   2   3      165.09      154.03      6.33 o
   9   2   3      399.15      377.57      8.04 o
  10   2   3        9.11       13.28      2.46 o
  11   2   3       27.53       27.61      2.42 o
  12   2   3        2.41        1.67      1.68 o
  13   2   3        1.41        0.77      1.47 o
  14   2   3        2.28       -1.98      2.41 o
 -15   3   3        0.36        0.44      3.74 o
 -14   3   3        7.99        9.22      2.44 o
 -13   3   3       52.57       55.60      2.89 o
 -12   3   3        9.10        9.23      1.74 o
 -11   3   3        1.35       -0.69      1.32 o
 -10   3   3      108.22      101.40      3.17 o
  -9   3   3       40.32       39.02      2.01 o
  -8   3   3        1.78        1.23      1.31 o
  -7   3   3      326.49      342.15      5.59 o
  -6   3   3      167.86      152.06      4.20 o
  -5   3   3        1.14        0.90      0.83 o
  -4   3   3     1719.97     1740.01     19.82 o
  -3   3   3      354.36      305.90      4.26 o
  -2   3   3     2437.43     2472.62     23.54 o
  -1   3   3      280.98      254.66      3.87 o
   0   3   3     1803.93     1675.51     16.32 o
   1   3   3     1918.01     1868.20     16.90 o
   2   3   3        8.10        9.14      1.11 o
   3   3   3      395.52      356.34      6.41 o
   4   3   3      985.40     1003.31     13.16 o
   5   3   3     2054.19     2082.36     25.37 o
   6   3   3      597.11      573.19      8.25 o
   7   3   3        8.50        7.35      1.01 o
   8   3   3       87.66       85.37      4.65 o
   9   3   3       67.95       64.02      3.72 o
  10   3   3      140.25      138.17      7.16 o
  11   3   3        0.29        1.43      2.79 o
  12   3   3        0.43        3.68      3.12 o
  13   3   3        0.02        5.52      2.18 o
 -14   4   3       23.04       30.35      3.01 o
 -13   4   3       43.75       41.32      2.73 o
 -12   4   3        1.81        0.37      2.50 o
 -11   4   3       58.30       55.56      2.92 o
 -10   4   3       66.59       65.32      3.84 o
  -9   4   3      126.74      127.41      4.07 o
  -8   4   3        0.02        1.51      1.36 o
  -7   4   3      103.71      103.74      3.45 o
  -6   4   3      138.97      125.08      4.85 o
  -5   4   3      113.46       97.95      2.84 o
  -4   4   3        2.10        0.01      1.02 o
  -3   4   3      226.36      238.83      4.61 o
  -2   4   3     2217.05     2116.02     22.20 o
  -1   4   3     2073.10     1987.47     20.95 o
   0   4   3      858.10      831.27      9.18 o
   1   4   3      126.61      119.66      2.71 o
   2   4   3      305.96      306.93      4.55 o
   3   4   3       71.78       72.63      2.20 o
   4   4   3       18.79       14.24      1.25 o
   5   4   3       25.25       23.10      1.43 o
   6   4   3      130.54      114.77      3.36 o
   7   4   3       44.19       42.50      2.03 o
   8   4   3      165.91      148.56      5.16 o
   9   4   3       42.17       41.81      3.48 o
  10   4   3       30.46       34.94      2.78 o
  11   4   3        4.65        4.47      1.91 o
  12   4   3       11.05       10.17      4.35 o
  13   4   3       21.60       19.18      2.60 o
 -13   5   3        5.72        8.80      2.45 o
 -12   5   3        0.33       -2.32      2.32 o
 -11   5   3        5.77        4.34      1.83 o
 -10   5   3       41.68       35.63      2.79 o
  -9   5   3        5.00        6.37      2.00 o
  -8   5   3        6.92        3.74      1.74 o
  -7   5   3       66.97       68.10      3.18 o
  -6   5   3        9.74        9.32      1.55 o
  -5   5   3       49.33       46.96      2.31 o
  -4   5   3       55.29       62.21      2.57 o
  -3   5   3      440.15      428.96      6.50 o
  -2   5   3      494.80      508.87      8.49 o
  -1   5   3      119.32      121.73      2.88 o
   0   5   3      298.89      285.43      5.39 o
   1   5   3       25.99       23.52      1.63 o
   2   5   3      197.16      201.51      3.85 o
   3   5   3      420.62      457.83      8.61 o
   4   5   3      387.19      385.97      8.81 o
   5   5   3        4.77        2.63      1.35 o
   6   5   3      177.99      166.83      4.35 o
   7   5   3        0.01        1.96      1.47 o
   8   5   3        6.81        8.41      1.72 o
   9   5   3        3.20       -0.52      1.50 o
  10   5   3        4.26        3.73      1.61 o
  11   5   3       17.63       16.86      2.59 o
  12   5   3        0.54        3.93      3.73 o
 -13   6   3       52.16       53.14      3.92 o
 -12   6   3       11.70       12.06      2.90 o
 -11   6   3       17.57       14.13      5.00 o
 -10   6   3        9.73       14.55      3.32 o
  -9   6   3        0.02        1.00      1.92 o
  -8   6   3       97.05      110.23      4.42 o
  -7   6   3        0.25        0.62      1.72 o
  -6   6   3       43.76       45.65      3.23 o
  -5   6   3      119.26      119.27      3.83 o
  -4   6   3      134.68      131.13      3.91 o
  -3   6   3        9.13        9.75      1.81 o
  -2   6   3       95.61       88.21      2.75 o
  -1   6   3      139.38      146.56      3.44 o
   0   6   3       11.22       12.62      1.52 o
   1   6   3      202.53      212.91      4.84 o
   2   6   3        4.63        4.02      1.54 o
   3   6   3       26.93       29.75      1.88 o
   4   6   3        9.92        7.71      1.79 o
   5   6   3        5.70        1.14      1.65 o
   6   6   3        7.33        8.37      1.90 o
   7   6   3       59.22       63.74      3.28 o
   8   6   3       27.32       17.32      2.45 o
   9   6   3       20.92       18.38      2.38 o
  10   6   3        7.20        9.50      2.35 o
  11   6   3        0.87       -1.56      1.81 o
 -12   7   3        5.84       11.17      4.31 o
 -11   7   3       13.34       14.16      4.01 o
 -10   7   3        1.36       -0.42      3.17 o
  -9   7   3       26.79       18.59      3.61 o
  -8   7   3        4.76       10.23      3.27 o
  -7   7   3        6.71        4.85      3.75 o
  -6   7   3       77.57       82.44      5.35 o
  -5   7   3      138.56      128.51     16.95 o
  -4   7   3        7.54        2.56      2.52 o
  -3   7   3        0.07       -0.79      2.26 o
  -2   7   3       41.38       33.01      3.46 o
  -1   7   3       12.70       17.27      2.76 o
   0   7   3       70.06       79.11      4.22 o
   1   7   3        6.32        6.72      2.09 o
   2   7   3      166.94      175.64      5.22 o
   3   7   3      161.77      167.32      8.25 o
   4   7   3       11.78       11.88      2.19 o
   5   7   3       10.73        6.63      2.10 o
   6   7   3        0.58        2.87      1.86 o
   7   7   3       14.24       19.62      2.69 o
   8   7   3        0.03       -2.06      2.06 o
   9   7   3        9.66        9.65      3.20 o
  10   7   3        3.86        6.58      2.80 o
 -10   8   3        1.54        1.30      3.56 o
  -9   8   3       15.29       13.49      3.75 o
  -8   8   3        6.81        7.75      3.37 o
  -7   8   3       32.17       37.36      7.21 o
  -6   8   3       17.63       25.51      4.15 o
  -5   8   3        0.03       -0.94      2.73 o
  -4   8   3      260.40      255.73      9.34 o
  -3   8   3      165.86      167.32      6.53 o
  -2   8   3       12.77       14.49      3.14 o
  -1   8   3        3.92        1.32      2.68 o
   0   8   3        0.71       -0.90      2.52 o
   1   8   3        0.41       -2.57      2.57 o
   2   8   3       35.82       37.91      4.38 o
   3   8   3        3.06        5.14      2.97 o
   4   8   3        4.44        4.03      2.97 o
   5   8   3       33.97       29.99      4.18 o
   6   8   3        0.14        3.11      3.31 o
   7   8   3        1.07       -1.63      3.03 o
   8   8   3       21.23       27.71      4.93 o
   9   8   3        0.20       -0.93      5.27 o
  -8   9   3        4.68        4.75      3.58 o
  -7   9   3        2.86        2.89      3.55 o
  -6   9   3       26.75       18.96      4.20 o
  -5   9   3        1.66        1.91      3.00 o
  -4   9   3        3.44        4.61      3.47 o
  -3   9   3       24.22       23.21      4.35 o
  -2   9   3        0.36        1.93      3.27 o
  -1   9   3       17.63       13.80      3.61 o
   0   9   3        1.19       -2.32      3.09 o
   1   9   3        2.91        8.11      3.48 o
   2   9   3      125.23      136.73      7.49 o
   3   9   3       81.46       92.92      7.44 o
   4   9   3        0.20        0.07      3.11 o
   5   9   3       18.03       19.56      4.00 o
   6   9   3        1.45        3.71      3.35 o
   7   9   3        2.57        1.52      3.41 o
  -6  10   3        6.87        6.73      3.85 o
  -5  10   3        3.33        1.60      3.54 o
  -4  10   3       36.51       30.67      5.45 o
  -3  10   3       16.88       19.14      4.64 o
  -2  10   3       14.20       20.09      6.03 o
  -1  10   3       18.33       13.81      5.66 o
   0  10   3        0.11       -1.16      3.47 o
   1  10   3        0.69       -0.15      3.56 o
   2  10   3        2.31       -1.38      4.32 o
   3  10   3        4.90       -0.25      3.42 o
   4  10   3        0.96        1.28      3.28 o
 -15   0   4        5.13       10.25      3.58 o
 -14   0   4        2.10        0.13      2.79 o
 -13   0   4       21.88       24.03      5.02 o
 -12   0   4       23.63       21.16      6.14 o
 -11   0   4      212.51      226.73      8.34 o
 -10   0   4      180.36      178.63      6.97 o
  -9   0   4      182.74      204.69      7.18 o
  -8   0   4       20.32       21.55      2.79 o
  -7   0   4      945.67      960.78     16.49 o
  -6   0   4       39.20       33.44      2.11 o
  -5   0   4      413.78      412.13      8.04 o
  -4   0   4        1.47        4.42      1.01 o
  -3   0   4      829.60      771.58     10.00 o
  -2   0   4    12477.82    12008.77    139.80 o
  -1   0   4     2046.58     2142.08     25.20 o
   0   0   4     7468.08     7190.91     69.42 o
   1   0   4       43.95       39.64      1.53 o
   2   0   4     1008.71     1160.44     17.75 o
   3   0   4     1182.97     1209.39     22.81 o
   4   0   4       87.77       81.98      3.03 o
   5   0   4      782.37      853.06     25.76 o
   6   0   4     2545.42     2814.35     51.92 o
   7   0   4     1463.48     1497.65     31.28 o
   8   0   4     1498.99     1525.01     25.14 o
   9   0   4     1619.21     1565.51     30.59 o
  10   0   4      680.23      681.87     15.21 o
  11   0   4       13.60       11.07      2.64 o
  12   0   4        3.56        0.16      4.02 o
  13   0   4        0.05        2.01      2.49 o
  14   0   4       27.90       40.76      3.96 o
 -15   1   4        1.10        7.17      2.47 o
 -14   1   4        6.45        5.30      3.07 o
 -13   1   4       18.18       23.37      2.70 o
 -12   1   4       94.50       88.96      3.96 o
 -11   1   4       95.62      103.56      4.11 o
 -10   1   4      348.77      326.82      7.11 o
  -9   1   4      167.12      202.41      4.49 o
  -8   1   4     1072.03     1161.28     13.92 o
  -7   1   4      795.44      922.59     12.54 o
  -6   1   4      501.33      544.76      6.69 o
  -5   1   4      387.42      403.43      5.20 o
  -4   1   4       63.10       62.24      1.52 o
  -3   1   4     3678.74     3635.66     31.59 o
  -2   1   4     1403.74     1446.07     12.45 o
  -1   1   4     6646.06     6800.68     52.51 o
   0   1   4     9355.26     9181.74     67.58 o
   1   1   4      146.77      169.29      1.87 o
   2   1   4      839.28      868.66      8.53 o
   3   1   4        7.76       10.20      0.81 o
   4   1   4      182.10      212.30      4.77 o
   5   1   4      278.79      306.97      5.29 o
   6   1   4      111.13      125.31      3.76 o
   7   1   4       75.66       75.80      1.97 o
   8   1   4      355.17      359.25      7.45 o
   9   1   4      439.68      419.37      7.16 o
  10   1   4      257.45      278.81      5.43 o
  11   1   4      122.17      117.24      3.06 o
  12   1   4       40.22       36.90      2.98 o
  13   1   4       16.07       18.20      2.04 o
  14   1   4        0.00       -0.53      2.34 o
 -15   2   4       15.75       14.12      2.85 o
 -14   2   4        3.68        1.31      2.14 o
 -13   2   4        4.56        6.87      1.90 o
 -12   2   4       52.97       52.35      3.43 o
 -11   2   4        7.30       10.97      1.79 o
 -10   2   4        4.19        3.10      1.24 o
  -9   2   4       34.19       33.62      1.78 o
  -8   2   4       13.95       15.69      1.15 o
  -7   2   4        2.76        2.12      0.85 o
  -6   2   4      342.08      359.70      5.43 o
  -5   2   4      204.28      171.79      3.92 o
  -4   2   4      174.71      181.93      3.28 o
  -3   2   4     1265.57     1303.90     12.22 o
  -2   2   4     3219.43     3262.79     32.43 o
  -1   2   4      876.01      805.06      8.35 o
   0   2   4        1.49        2.02      0.48 o
   1   2   4      223.90      211.64      2.95 o
   2   2   4       99.71       82.91      1.45 o
   3   2   4      151.89      164.66      2.72 o
   4   2   4       39.06       33.72      2.33 o
   5   2   4      602.62      594.02     11.15 o
   6   2   4      687.78      705.74     20.59 o
   7   2   4      283.21      274.28      6.83 o
   8   2   4       45.03       40.54      3.65 o
   9   2   4     1391.27     1373.21     29.29 o
  10   2   4      509.98      484.87     13.45 o
  11   2   4       15.96       10.50      1.81 o
  12   2   4       15.05       10.94      2.40 o
  13   2   4        5.95       10.78      2.19 o
  14   2   4        5.78       10.09      5.23 o
 -15   3   4       15.21       23.01      3.22 o
 -14   3   4       23.76       22.45      3.04 o
 -13   3   4        5.35        5.64      1.98 o
 -12   3   4        3.20        0.41      1.65 o
 -11   3   4       31.71       25.44      2.07 o
 -10   3   4      154.24      136.60      3.54 o
  -9   3   4        0.25       -0.36      1.16 o
  -8   3   4      111.58      118.40      3.21 o
  -7   3   4       79.64       85.20      2.57 o
  -6   3   4      437.55      452.46      6.72 o
  -5   3   4       53.67       41.90      1.84 o
  -4   3   4       63.61       58.66      1.85 o
  -3   3   4        4.59        3.82      0.82 o
  -2   3   4      339.22      319.53      4.35 o
  -1   3   4      177.00      173.61      2.69 o
   0   3   4       64.03       75.59      1.80 o
   1   3   4      292.70      289.77      3.89 o
   2   3   4      652.29      676.75      9.56 o
   3   3   4       33.29       36.31      1.42 o
   4   3   4      350.17      348.39      5.64 o
   5   3   4       17.12       12.72      1.18 o
   6   3   4      166.41      155.89      3.95 o
   7   3   4       93.09      102.86      4.50 o
   8   3   4      192.65      192.68      7.92 o
   9   3   4       75.72       75.85      5.44 o
  10   3   4       44.76       40.83      4.56 o
  11   3   4       16.54        7.04      6.24 o
  12   3   4        1.47       -4.10      4.10 o
  13   3   4        9.83       15.68      4.17 o
 -14   4   4       12.56       19.24      3.02 o
 -13   4   4       17.23       19.15      2.60 o
 -12   4   4        0.08       -1.66      1.66 o
 -11   4   4       24.61       19.86      2.21 o
 -10   4   4        0.71        0.69      1.45 o
  -9   4   4       22.75       29.45      2.71 o
  -8   4   4       50.11       47.09      5.10 o
  -7   4   4       55.68       51.17      3.85 o
  -6   4   4        0.31        0.40      1.11 o
  -5   4   4       56.09       52.23      2.25 o
  -4   4   4      507.34      535.96      7.88 o
  -3   4   4     1243.91     1260.70     14.16 o
  -2   4   4       86.45       92.88      3.75 o
  -1   4   4     1320.98     1382.10     15.23 o
   0   4   4      122.09      137.82      3.13 o
   1   4   4      326.67      341.18      5.46 o
   2   4   4        1.98        0.95      0.91 o
   3   4   4        1.24        0.71      0.73 o
   4   4   4        7.24        7.28      1.09 o
   5   4   4        0.92        0.63      0.90 o
   6   4   4        9.30        9.14      1.14 o
   7   4   4        1.78        1.07      1.55 o
   8   4   4       72.88       62.07      3.38 o
   9   4   4       41.55       34.68      2.67 o
  10   4   4       14.38       16.13      3.97 o
  11   4   4        0.45        4.27      3.38 o
  12   4   4        0.96       -0.40      3.33 o
  13   4   4        0.04        3.91      6.42 o
 -14   5   4       34.28       37.51      3.51 o
 -13   5   4        0.20       -1.99      1.99 o
 -12   5   4        0.52        1.41      2.03 o
 -11   5   4        0.53       -1.82      1.82 o
 -10   5   4       34.32       30.96      2.78 o
  -9   5   4      580.21      538.94     10.83 o
  -8   5   4        3.65        1.54      1.62 o
  -7   5   4      132.96      128.70      4.27 o
  -6   5   4       38.17       30.61      2.17 o
  -5   5   4        2.59        1.67      1.34 o
  -4   5   4      398.70      403.39      6.84 o
  -3   5   4        1.44        3.53      1.30 o
  -2   5   4     1458.72     1392.50     14.81 o
  -1   5   4       16.72       19.63      1.40 o
   0   5   4      102.73      106.26      2.66 o
   1   5   4      101.33      102.47      2.97 o
   2   5   4        7.72        6.33      1.34 o
   3   5   4      743.47      741.56     16.76 o
   4   5   4      295.67      304.66      5.49 o
   5   5   4       17.57       13.77      1.77 o
   6   5   4        0.04       -0.54      1.39 o
   7   5   4      127.29      124.33      3.77 o
   8   5   4       64.60       55.77      3.14 o
   9   5   4        9.63        9.20      2.33 o
  10   5   4       19.80       20.32      3.07 o
  11   5   4        4.38        6.72      3.55 o
  12   5   4        0.38       -1.17      2.03 o
 -13   6   4       29.56       26.33      3.36 o
 -12   6   4       15.71       22.05      3.08 o
 -11   6   4        0.83        1.41      2.15 o
 -10   6   4       20.33       22.20      3.23 o
  -9   6   4       61.80       58.35      5.35 o
  -8   6   4       16.96       22.10      2.66 o
  -7   6   4       77.85       77.19      3.76 o
  -6   6   4       15.79       16.89      2.35 o
  -5   6   4       47.52       49.37      2.74 o
  -4   6   4       80.68       85.53      3.32 o
  -3   6   4      202.82      190.70      6.73 o
  -2   6   4        0.82        2.97      1.22 o
  -1   6   4      287.22      295.75      5.13 o
   0   6   4      128.91      136.51      3.83 o
   1   6   4      100.05      103.20      3.64 o
   2   6   4       68.64       76.27      2.71 o
   3   6   4        2.58        2.00      1.34 o
   4   6   4        6.10        6.51      1.72 o
   5   6   4        0.50        0.20      1.55 o
   6   6   4      107.83      102.53      3.95 o
   7   6   4      241.07      244.82      7.60 o
   8   6   4       12.33        8.85      2.10 o
   9   6   4       11.78       13.07      2.32 o
  10   6   4       51.21       48.19      5.50 o
  11   6   4        1.26       -0.29      1.79 o
 -12   7   4        7.16       11.47      3.26 o
 -11   7   4        2.68        5.47      3.04 o
 -10   7   4        0.15        0.07      3.07 o
  -9   7   4       32.30       35.83      4.35 o
  -8   7   4        0.21       -1.40      2.97 o
  -7   7   4       96.06      101.88     13.46 o
  -6   7   4       62.12       74.72      5.20 o
  -5   7   4      268.50      280.05     10.26 o
  -4   7   4      568.09      578.78     12.13 o
  -3   7   4      618.87      613.18     12.49 o
  -2   7   4      306.35      300.98      8.10 o
  -1   7   4       36.31       32.26      3.31 o
   0   7   4        2.95        2.71      2.26 o
   1   7   4       42.54       41.90      2.73 o
   2   7   4        5.66        7.00      2.34 o
   3   7   4       21.67       23.10      2.51 o
   4   7   4       16.11       16.93      2.49 o
   5   7   4        7.00        4.59      1.96 o
   6   7   4       28.21       21.34      2.63 o
   7   7   4        0.02       -1.97      1.97 o
   8   7   4       19.17       24.02      2.99 o
   9   7   4        0.15        3.61      2.66 o
  10   7   4       32.51       36.52      5.69 o
 -10   8   4        2.77        1.97      3.74 o
  -9   8   4        1.63        3.48      7.43 o
  -8   8   4        0.10        3.34      5.52 o
  -7   8   4        2.35        4.17      3.34 o
  -6   8   4        0.22       -2.38      2.74 o
  -5   8   4        8.54        5.57      3.30 o
  -4   8   4        1.74        5.11      3.15 o
  -3   8   4        3.71        7.50      2.97 o
  -2   8   4        5.65        7.46      2.85 o
  -1   8   4       23.74       25.94      3.52 o
   0   8   4       30.80       33.74      4.10 o
   1   8   4        0.00        1.16      2.64 o
   2   8   4       24.11       39.03      4.50 o
   3   8   4        8.78        8.57      3.17 o
   4   8   4       21.86       24.57      3.84 o
   5   8   4        1.33       -1.38      3.58 o
   6   8   4      109.70      117.26      6.51 o
   7   8   4       71.14       74.91      5.82 o
   8   8   4        0.02        5.10      3.68 o
   9   8   4        0.00       -1.22      3.11 o
  -8   9   4        2.13        2.90      3.65 o
  -7   9   4        7.25       -0.26      3.47 o
  -6   9   4        1.41       -1.65      3.22 o
  -5   9   4       62.03       65.57      5.92 o
  -4   9   4       40.32       30.15      5.11 o
  -3   9   4        0.58       -2.93      2.93 o
  -2   9   4       13.17       10.04      3.28 o
  -1   9   4        0.06       -2.60      3.25 o
   0   9   4       17.95       26.50      4.45 o
   1   9   4       13.05       18.24      4.13 o
   2   9   4        8.70       12.47      3.87 o
   3   9   4        0.45        0.94      3.21 o
   4   9   4        3.80        5.54      3.45 o
   5   9   4        0.27        1.12      3.67 o
   6   9   4        0.01        2.12      3.23 o
   7   9   4        0.04       -2.78      3.29 o
  -6  10   4       34.27       41.93      6.85 o
  -5  10   4        9.63       18.32      6.94 o
  -4  10   4       15.23       12.14      7.17 o
  -3  10   4       11.03        5.85      4.12 o
  -2  10   4        1.16       -2.84      4.48 o
  -1  10   4       51.86       62.93      8.44 o
   0  10   4        0.80        3.25      3.78 o
   1  10   4       15.75       23.07      4.66 o
   2  10   4       11.77       17.02      4.24 o
   3  10   4        5.64       -0.78      3.88 o
   4  10   4        0.26        3.31      3.62 o
 -15   1   5        4.74        6.07      2.54 o
 -14   1   5        3.38        5.47      2.30 o
 -13   1   5       34.23       30.63      3.33 o
 -12   1   5       20.12       15.22      2.36 o
 -11   1   5        6.69        4.67      1.94 o
 -10   1   5      194.96      190.69      4.84 o
  -9   1   5       45.16       40.80      1.79 o
  -8   1   5      107.40       96.14      3.67 o
  -7   1   5        2.04        0.87      0.81 o
  -6   1   5       26.57       28.47      1.38 o
  -5   1   5     1208.62     1229.60     13.33 o
  -4   1   5      187.98      197.36      2.77 o
  -3   1   5      510.45      575.63      5.68 o
  -2   1   5      146.65      169.20      2.18 o
  -1   1   5    10177.11     9858.37     72.61 o
   0   1   5     1376.82     1376.39     10.77 o
   1   1   5     2336.31     2373.10     19.74 o
   2   1   5       61.77       59.40      1.12 o
   3   1   5     4535.02     4545.39     64.43 o
   4   1   5      462.92      511.93      6.84 o
   5   1   5       52.83       54.46      1.55 o
   6   1   5      440.02      442.98      7.16 o
   7   1   5      118.08      122.52      2.63 o
   8   1   5       43.74       40.92      2.66 o
   9   1   5       32.30       35.33      2.28 o
  10   1   5       43.94       35.70      2.46 o
  11   1   5       17.41       14.63      1.64 o
  12   1   5       21.22       18.91      1.92 o
  13   1   5        0.90       -0.36      1.50 o
 -15   2   5        0.60        1.61      2.45 o
 -14   2   5        0.38        1.80      2.14 o
 -13   2   5        9.72        9.56      2.05 o
 -12   2   5        1.80        0.28      1.60 o
 -11   2   5      128.16      126.34      4.12 o
 -10   2   5       92.92       87.06      3.03 o
  -9   2   5       67.12       72.69      2.28 o
  -8   2   5        0.83        0.57      0.86 o
  -7   2   5      485.75      460.79      6.70 o
  -6   2   5       37.79       40.13      1.79 o
  -5   2   5     1501.45     1449.76     15.61 o
  -4   2   5     6010.01     6089.32     52.59 o
  -3   2   5     1940.16     2044.99     18.58 o
  -2   2   5        2.17        1.60      0.60 o
  -1   2   5     4886.11     4712.31     38.70 o
   0   2   5        5.61        4.77      0.56 o
   1   2   5       82.72       66.29      1.48 o
   2   2   5      135.07      113.88      2.14 o
   3   2   5      165.03      140.01      2.55 o
   4   2   5      129.62      132.83      2.66 o
   5   2   5      136.23      126.06      4.09 o
   6   2   5       33.87       34.96      3.08 o
   7   2   5      191.20      181.88      5.06 o
   8   2   5       66.29       54.96      4.65 o
   9   2   5        3.54        0.64      2.49 o
  10   2   5       45.21       46.04      4.14 o
  11   2   5        0.24        0.15      2.43 o
  12   2   5       30.51       38.87      4.32 o
  13   2   5        0.44        0.03      1.86 o
 -15   3   5        1.47       -0.48      2.42 o
 -14   3   5        1.86        2.43      2.37 o
 -13   3   5        8.63       14.51      2.63 o
 -12   3   5        9.60        9.64      2.41 o
 -11   3   5       25.60       29.78      2.97 o
 -10   3   5       15.11       18.55      1.79 o
  -9   3   5       57.89       57.98      2.40 o
  -8   3   5      312.35      297.21      4.66 o
  -7   3   5      497.15      517.53      6.68 o
  -6   3   5      163.66      151.13      3.04 o
  -5   3   5     1717.81     1744.43     18.79 o
  -4   3   5     2406.22     2399.21     21.93 o
  -3   3   5      867.13      906.01      9.28 o
  -2   3   5      941.63      864.34     10.06 o
  -1   3   5       11.84       13.35      1.01 o
   0   3   5     2058.60     2100.79     20.25 o
   1   3   5       26.19       30.53      1.73 o
   2   3   5      702.40      719.06      8.25 o
   3   3   5      590.26      599.40      6.65 o
   4   3   5       24.23       25.86      1.37 o
   5   3   5       25.40       19.71      1.29 o
   6   3   5        0.76        2.20      0.91 o
   7   3   5       94.36       96.70      4.44 o
   8   3   5        8.53       10.91      3.07 o
   9   3   5        0.00        3.39      2.83 o
  10   3   5       15.22       11.86      4.57 o
  11   3   5       67.58       64.58      9.68 o
  12   3   5       17.82       10.41      3.92 o
  13   3   5        6.63        6.69      8.69 o
 -14   4   5       10.19       10.30      2.82 o
 -13   4   5        0.08       -2.44      2.44 o
 -12   4   5       29.10       31.55      2.56 o
 -11   4   5       41.24       32.17      2.44 o
 -10   4   5      132.10      133.72      3.85 o
  -9   4   5       22.89       25.05      2.03 o
  -8   4   5       66.77       69.05      2.94 o
  -7   4   5      177.74      172.15      3.85 o
  -6   4   5      201.09      192.01      4.25 o
  -5   4   5      787.58      825.85     11.13 o
  -4   4   5     3025.49     2985.42     28.83 o
  -3   4   5     1587.45     1554.27     15.10 o
  -2   4   5      895.22      878.87      9.30 o
  -1   4   5      491.47      542.85      6.33 o
   0   4   5      515.49      512.62      6.35 o
   1   4   5      205.30      228.11      4.25 o
   2   4   5     1039.43     1007.77     13.88 o
   3   4   5       20.41       25.22      1.54 o
   4   4   5      138.46      142.09      3.13 o
   5   4   5      124.91      116.86      2.78 o
   6   4   5      182.37      172.38      3.39 o
   7   4   5       15.39       11.63      1.92 o
   8   4   5        5.34        3.97      3.37 o
   9   4   5       51.97       49.92      5.24 o
  10   4   5        0.54       -2.96      2.96 o
  11   4   5       13.22        5.84      3.66 o
  12   4   5        0.11        0.13      5.13 o
 -14   5   5        9.69       12.84      3.16 o
 -13   5   5        0.43        3.49      2.25 o
 -12   5   5        5.68        2.93      2.08 o
 -11   5   5        0.58       -1.83      1.83 o
 -10   5   5        2.90        2.37      1.70 o
  -9   5   5       74.25       79.13      3.99 o
  -8   5   5       55.28       55.74      3.20 o
  -7   5   5      323.26      317.79      6.13 o
  -6   5   5        9.25        6.65      1.58 o
  -5   5   5      758.15      731.56     10.57 o
  -4   5   5      675.59      642.32      9.57 o
  -3   5   5       93.09       98.41      2.99 o
  -2   5   5      230.17      226.19      3.91 o
  -1   5   5        4.46        2.61      0.91 o
   0   5   5      651.11      684.40      8.40 o
   1   5   5      229.64      261.05      5.05 o
   2   5   5        4.54        4.68      1.30 o
   3   5   5      297.88      292.27      5.19 o
   4   5   5       25.29       24.37      3.11 o
   5   5   5       91.77       95.20      3.38 o
   6   5   5       17.51       13.29      2.24 o
   7   5   5       89.16       88.65      3.29 o
   8   5   5        1.63        2.50      1.54 o
   9   5   5       66.31       65.39      3.02 o
  10   5   5        0.94        2.23      1.45 o
  11   5   5        4.41        6.34      2.05 o
  12   5   5        3.56        1.64      3.76 o
 -13   6   5        1.02       -2.98      3.33 o
 -12   6   5        6.14        5.35      3.10 o
 -11   6   5        1.85        2.23      2.24 o
 -10   6   5        0.09       -0.31      2.11 o
  -9   6   5       53.74       53.33      4.88 o
  -8   6   5        0.55       -1.84      2.21 o
  -7   6   5        2.70       -0.97      1.73 o
  -6   6   5        3.32       -0.36      2.04 o
  -5   6   5       68.98       69.03      3.16 o
  -4   6   5      178.33      181.88      4.76 o
  -3   6   5      512.47      485.22      9.21 o
  -2   6   5      138.95      133.98      3.39 o
  -1   6   5      316.95      326.70      5.40 o
   0   6   5        1.49        2.32      1.30 o
   1   6   5       10.81       10.72      1.68 o
   2   6   5       66.65       62.58      4.00 o
   3   6   5        2.09        2.57      1.52 o
   4   6   5      144.23      147.64      4.57 o
   5   6   5       53.59       50.61      2.95 o
   6   6   5       43.83       35.33      2.71 o
   7   6   5       20.86       19.93      2.33 o
   8   6   5       10.58        9.22      2.08 o
   9   6   5       29.58       30.57      2.74 o
  10   6   5        9.07       11.23      2.10 o
  11   6   5        9.56       12.68      2.87 o
 -12   7   5        0.02        1.85      2.76 o
 -11   7   5        0.43       -1.22      2.34 o
 -10   7   5        0.03       -3.42      4.96 o
  -9   7   5        6.78        9.26      2.89 o
  -8   7   5        7.01        9.66      3.16 o
  -7   7   5       18.59       14.84      3.43 o
  -6   7   5       30.63       31.20      4.17 o
  -5   7   5        4.61       -0.86      2.76 o
  -4   7   5       48.22       58.22      4.74 o
  -3   7   5        0.82        4.19      2.60 o
  -2   7   5       13.60       18.89      2.99 o
  -1   7   5        0.15        2.08      1.93 o
   0   7   5        3.73        2.82      1.88 o
   1   7   5       60.44       64.87      5.36 o
   2   7   5       28.81       32.23      3.26 o
   3   7   5       23.87       17.72      2.34 o
   4   7   5       10.68        6.65      2.01 o
   5   7   5       30.24       26.33      2.76 o
   6   7   5       22.61       21.84      3.52 o
   7   7   5       24.57       29.12      2.94 o
   8   7   5        0.05       -1.92      2.10 o
   9   7   5        0.21       -1.10      3.73 o
  10   7   5        6.39        3.28      2.94 o
 -10   8   5       12.27        7.97      3.74 o
  -9   8   5       13.85       14.61      3.52 o
  -8   8   5       33.87       36.67      4.82 o
  -7   8   5       29.92       26.04      4.23 o
  -6   8   5        0.28        1.72      2.97 o
  -5   8   5       10.16        8.11      3.22 o
  -4   8   5       37.86       35.00      4.70 o
  -3   8   5      104.20       96.65      6.58 o
  -2   8   5        0.86       -0.20      2.36 o
  -1   8   5        1.40        2.25      2.41 o
   0   8   5       13.63       18.33      2.72 o
   1   8   5       31.03       31.56      4.21 o
   2   8   5      181.88      180.26      7.78 o
   3   8   5        7.89        8.93      3.34 o
   4   8   5       69.11       73.30      5.52 o
   5   8   5       32.97       31.13      5.19 o
   6   8   5       24.03       28.57      4.51 o
   7   8   5       49.16       41.00      8.38 o
   8   8   5       13.67       18.08      4.40 o
  -8   9   5        0.64       -1.65      2.92 o
  -7   9   5        1.57        2.79      3.11 o
  -6   9   5        0.21       -0.57      2.87 o
  -5   9   5        3.88        2.86      2.93 o
  -4   9   5       23.23       14.36      3.55 o
  -3   9   5        7.50        9.68      3.22 o
  -2   9   5       53.07       62.69      4.45 o
  -1   9   5       42.45       48.93      7.34 o
   0   9   5       27.22       29.76      5.27 o
   1   9   5       27.86       20.99      4.91 o
   2   9   5        3.84        1.45      3.74 o
   3   9   5       10.62       12.65      5.39 o
   4   9   5       36.97       48.32      8.50 o
   5   9   5       34.07       39.26      6.26 o
   6   9   5        0.42        1.33      3.24 o
  -5  10   5       10.19       10.20      3.62 o
  -4  10   5        0.27        2.26      3.15 o
  -3  10   5       43.88       42.77      7.27 o
  -2  10   5        8.23       10.15      5.30 o
  -1  10   5        4.08       -1.86      4.68 o
   0  10   5        0.16        0.97      3.77 o
   1  10   5       13.11       15.97      4.27 o
   2  10   5        7.12        3.47      5.03 o
   3  10   5        1.27        1.16      3.54 o
   4  10   5        9.22        8.40      6.14 o
 -15   0   6       86.18      107.23      7.29 o
 -14   0   6       69.69       76.89      7.49 o
 -13   0   6       41.77       37.71      4.56 o
 -12   0   6      169.54      176.06      8.09 o
 -11   0   6      893.59      884.65     26.25 o
 -10   0   6      195.94      174.81      5.74 o
  -9   0   6       29.02       34.50      2.78 o
  -8   0   6      173.65      183.17      5.47 o
  -7   0   6        7.22        9.11      1.72 o
  -6   0   6      133.19      119.67      3.53 o
  -5   0   6      493.30      506.10      8.56 o
  -4   0   6      752.98      805.96     10.93 o
  -3   0   6      463.40      401.97      5.60 o
  -2   0   6        3.42        5.54      0.94 o
  -1   0   6       11.32        5.92      0.70 o
   0   0   6     2451.14     2410.59     25.99 o
   1   0   6      605.53      561.19      7.12 o
   2   0   6      713.17      723.37     10.37 o
   3   0   6      599.62      678.53      9.38 o
   4   0   6     2369.80     2545.33     33.34 o
   5   0   6      704.92      684.68      9.84 o
   6   0   6        7.99       11.74      1.01 o
   7   0   6      733.18      705.21     10.39 o
   8   0   6      142.38      142.04      5.91 o
   9   0   6       28.40       23.63      2.44 o
  10   0   6       46.00       53.09      3.42 o
  11   0   6        6.46       11.70      2.34 o
  12   0   6        0.83        0.65      1.96 o
  13   0   6        5.62        5.81      2.43 o
 -15   1   6       35.23       44.46      3.81 o
 -14   1   6        6.87       10.90      2.59 o
 -13   1   6        1.86        0.63      1.95 o
 -12   1   6        0.34        0.42      1.67 o
 -11   1   6      185.05      178.84      4.94 o
 -10   1   6       43.41       53.10      2.47 o
  -9   1   6      317.99      322.90      5.20 o
  -8   1   6       26.92       33.98      1.69 o
  -7   1   6      506.04      498.61      6.72 o
  -6   1   6       38.17       55.32      1.85 o
  -5   1   6       83.38       84.17      2.20 o
  -4   1   6      904.42      848.00      8.11 o
  -3   1   6      356.12      362.63      4.09 o
  -2   1   6     3332.50     3261.96     25.92 o
  -1   1   6     2984.40     2898.53     23.06 o
   0   1   6       11.36        7.62      0.53 o
   1   1   6      252.61      260.70      3.09 o
   2   1   6      616.11      640.41      5.93 o
   3   1   6     4047.58     4184.24     51.83 o
   4   1   6      746.10      827.41     15.88 o
   5   1   6      339.29      362.52      5.36 o
   6   1   6      114.50      124.89      2.62 o
   7   1   6      199.55      198.10      5.92 o
   8   1   6        0.57        0.35      1.08 o
   9   1   6      133.06      118.94      3.89 o
  10   1   6       92.03       76.27      3.35 o
  11   1   6       27.93       33.06      2.05 o
  12   1   6       18.19       17.29      3.53 o
  13   1   6       20.69       29.76      2.86 o
 -15   2   6        7.06        7.30      2.70 o
 -14   2   6       27.54       29.19      3.32 o
 -13   2   6       10.23        5.79      2.30 o
 -12   2   6        8.10        6.60      1.90 o
 -11   2   6       17.45       18.97      2.28 o
 -10   2   6      275.27      252.72      5.26 o
  -9   2   6       14.72       18.45      1.99 o
  -8   2   6       32.78       32.74      1.72 o
  -7   2   6      148.17      172.62      3.83 o
  -6   2   6      587.66      623.28      7.95 o
  -5   2   6        4.69        7.50      0.94 o
  -4   2   6      399.76      431.13      5.14 o
  -3   2   6     3809.73     3951.71     34.74 o
  -2   2   6      135.34      162.14      2.60 o
  -1   2   6     1591.23     1571.17     14.55 o
   0   2   6      407.13      382.72      4.35 o
   1   2   6       50.85       54.35      1.42 o
   2   2   6        0.01       -0.26      0.42 o
   3   2   6      124.74      122.66      2.70 o
   4   2   6      427.42      454.23      6.56 o
   5   2   6      198.64      225.27      3.80 o
   6   2   6      131.51      128.94      7.45 o
   7   2   6      522.31      483.99     12.74 o
   8   2   6       11.21       10.27      2.79 o
   9   2   6        7.43        6.08      2.62 o
  10   2   6       17.81       16.90      3.29 o
  11   2   6        3.68        2.75      3.79 o
  12   2   6        1.45        5.20      3.03 o
  13   2   6        0.14       -2.26      6.09 o
 -15   3   6        7.21       15.20      3.03 o
 -14   3   6        1.06       -0.63      2.21 o
 -13   3   6        0.05       -0.22      2.01 o
 -12   3   6        9.69        5.78      2.67 o
 -11   3   6      168.86      161.96      4.87 o
 -10   3   6       49.77       36.10      2.40 o
  -9   3   6      223.57      224.91      4.96 o
  -8   3   6       31.96       34.76      1.89 o
  -7   3   6       20.55       21.57      1.50 o
  -6   3   6      520.36      501.28      6.57 o
  -5   3   6     2507.74     2460.47     23.99 o
  -4   3   6       74.57       76.68      2.09 o
  -3   3   6     1675.28     1651.83     15.69 o
  -2   3   6      393.80      402.40      5.63 o
  -1   3   6       97.67      108.83      3.56 o
   0   3   6      290.74      348.37      4.33 o
   1   3   6      700.52      732.55      9.34 o
   2   3   6      381.62      372.40      5.41 o
   3   3   6      945.63      931.73      9.14 o
   4   3   6       91.73      110.03      2.57 o
   5   3   6       48.51       51.17      1.66 o
   6   3   6       82.08       76.56      3.01 o
   7   3   6        8.79        4.86      4.78 o
   8   3   6      379.54      382.01     11.94 o
   9   3   6       42.51       38.16      4.41 o
  10   3   6        7.30       -1.47      2.66 o
  11   3   6        8.36        7.92      3.27 o
  12   3   6        5.68        1.78      4.37 o
  13   3   6        4.09        2.68      5.79 o
 -14   4   6        0.18        0.75      2.54 o
 -13   4   6       10.25       14.01      2.88 o
 -12   4   6        2.58        2.40      2.22 o
 -11   4   6        5.57        1.63      1.70 o
 -10   4   6       58.27       46.58      2.61 o
  -9   4   6        4.94        7.54      1.60 o
  -8   4   6       88.88       85.11      2.74 o
  -7   4   6       20.88       20.59      1.66 o
  -6   4   6       68.32       64.24      2.47 o
  -5   4   6      431.56      394.07      6.19 o
  -4   4   6      450.65      481.36      6.11 o
  -3   4   6     1002.05     1016.67     11.31 o
  -2   4   6       30.11       29.46      1.69 o
  -1   4   6       17.00       17.34      1.26 o
   0   4   6       27.02       34.52      1.83 o
   1   4   6       16.15       18.46      1.66 o
   2   4   6       28.98       23.95      1.78 o
   3   4   6       23.16       22.97      1.41 o
   4   4   6      430.03      415.18      5.86 o
   5   4   6       17.61       22.84      1.71 o
   6   4   6        1.88        1.56      0.91 o
   7   4   6      150.29      139.07      4.85 o
   8   4   6      213.38      216.28      6.30 o
   9   4   6       47.91       61.13      5.58 o
  10   4   6        1.85       -2.97      2.97 o
  11   4   6        0.05       -3.11      5.97 o
  12   4   6        0.61        4.65      3.76 o
 -14   5   6       13.09       17.85      3.42 o
 -13   5   6        3.16        2.88      3.60 o
 -12   5   6       17.33       20.29      3.11 o
 -11   5   6        0.47       -0.11      1.95 o
 -10   5   6        2.29        4.02      1.94 o
  -9   5   6        2.59        3.21      1.65 o
  -8   5   6       30.59       37.46      2.70 o
  -7   5   6      394.70      398.64      6.75 o
  -6   5   6      195.45      189.31      4.83 o
  -5   5   6       60.43       63.17      2.69 o
  -4   5   6      223.48      206.76      4.47 o
  -3   5   6       33.71       34.04      1.88 o
  -2   5   6      635.40      624.34     10.61 o
  -1   5   6      183.90      190.87      4.44 o
   0   5   6       20.04       22.42      1.83 o
   1   5   6      108.55      112.82      3.27 o
   2   5   6       45.95       44.04      3.76 o
   3   5   6      144.13      153.55      4.27 o
   4   5   6      123.72      125.81      3.84 o
   5   5   6        9.03        6.00      1.54 o
   6   5   6       15.70       19.02      1.99 o
   7   5   6       28.85       26.85      2.27 o
   8   5   6       58.19       57.77      2.96 o
   9   5   6       67.76       67.92      2.99 o
  10   5   6       10.40        7.67      3.97 o
  11   5   6        7.65        7.00      5.66 o
 -13   6   6        5.74        1.76      4.49 o
 -12   6   6        0.10        0.81      2.47 o
 -11   6   6        0.18       -0.99      2.11 o
 -10   6   6        3.67       -1.77      1.77 o
  -9   6   6       38.83       45.45      3.56 o
  -8   6   6       74.94       71.57      4.14 o
  -7   6   6       39.27       51.45      4.12 o
  -6   6   6       63.00       59.39      3.23 o
  -5   6   6       40.11       40.56      2.84 o
  -4   6   6      234.60      229.55      5.09 o
  -3   6   6      216.64      218.21      4.18 o
  -2   6   6      109.69      114.90      3.01 o
  -1   6   6       41.21       47.91      2.65 o
   0   6   6       20.26       18.93      2.06 o
   1   6   6        0.01        1.30      1.29 o
   2   6   6       48.28       54.22      2.84 o
   3   6   6        1.25       -1.20      1.49 o
   4   6   6       34.27       32.14      2.58 o
   5   6   6      100.63      100.69      3.90 o
   6   6   6       22.87       25.65      2.80 o
   7   6   6       24.33       22.94      3.66 o
   8   6   6        1.94        1.32      2.98 o
   9   6   6       52.59       56.14      3.32 o
  10   6   6       25.80       27.47      3.54 o
  11   6   6        0.12        2.22      4.69 o
 -12   7   6        0.01       -3.09      3.09 o
 -11   7   6        0.36       -2.31      2.33 o
 -10   7   6        7.31       14.42      3.01 o
  -9   7   6        1.19       -0.90      3.03 o
  -8   7   6        0.02       -0.59      2.42 o
  -7   7   6       20.62       19.48      3.18 o
  -6   7   6       37.60       35.89      3.91 o
  -5   7   6       34.21       38.55      3.83 o
  -4   7   6        0.57        2.23      2.36 o
  -3   7   6      191.69      186.07      5.77 o
  -2   7   6      167.84      154.51      5.20 o
  -1   7   6       61.76       58.38      3.83 o
   0   7   6       34.12       34.32      3.85 o
   1   7   6        2.63       -0.79      2.40 o
   2   7   6        0.91        0.86      2.05 o
   3   7   6        0.10        1.19      2.03 o
   4   7   6       17.47       16.65      2.46 o
   5   7   6        4.10        1.82      2.00 o
   6   7   6       88.42       86.24      4.17 o
   7   7   6       34.02       40.76      3.53 o
   8   7   6       32.78       32.43      3.32 o
   9   7   6       47.25       55.28      4.63 o
 -10   8   6        3.13       -2.50      4.41 o
  -9   8   6        0.09       -1.81      2.98 o
  -8   8   6       23.19       13.85      3.46 o
  -7   8   6        2.02        0.95      2.65 o
  -6   8   6        4.73        4.23      3.57 o
  -5   8   6        0.02       -2.30      2.30 o
  -4   8   6        1.59        2.87      2.54 o
  -3   8   6      228.43      236.57      6.97 o
  -2   8   6      132.27      146.48      5.52 o
  -1   8   6        6.24        9.00      2.56 o
   0   8   6        5.01        5.30      2.95 o
   1   8   6        1.65       -0.33      2.92 o
   2   8   6       12.80       13.67      3.53 o
   3   8   6       32.15       38.70      4.54 o
   4   8   6       38.78       48.28      4.80 o
   5   8   6        2.86       -1.59      2.84 o
   6   8   6        0.12        3.14      3.12 o
   7   8   6        0.46       -1.86      3.11 o
   8   8   6        3.35        3.50      3.07 o
  -8   9   6       12.83       10.03      3.32 o
  -7   9   6       11.90       17.53      3.62 o
  -6   9   6       19.61       21.56      3.92 o
  -5   9   6        2.08        6.21      3.01 o
  -4   9   6       29.63       30.60      4.04 o
  -3   9   6        0.21       -0.46      2.78 o
  -2   9   6       13.84        5.46      4.14 o
  -1   9   6        0.43       -2.77      2.77 o
   0   9   6       21.88       14.18      3.81 o
   1   9   6        2.58        8.50      5.98 o
   2   9   6       19.36       24.90      4.39 o
   3   9   6       13.44       13.69      3.95 o
   4   9   6        6.61        5.51      3.67 o
   5   9   6       13.68       22.21      4.23 o
   6   9   6       17.83       20.49      5.62 o
  -5  10   6       18.94       19.60      4.17 o
  -4  10   6        0.38       -2.41      4.73 o
  -3  10   6       17.99       11.15      5.68 o
  -2  10   6        4.28       -4.43      4.43 o
  -1  10   6        2.57        4.07      5.00 o
   0  10   6        5.46        4.73      3.77 o
   1  10   6        2.11        4.00      3.55 o
   2  10   6        4.19        8.72      3.79 o
   3  10   6        9.43        5.69      4.40 o
 -15   1   7        0.05        4.07      2.59 o
 -14   1   7       11.08       14.01      3.48 o
 -13   1   7        4.96        5.30      3.05 o
 -12   1   7       43.36       35.75      3.16 o
 -11   1   7        1.65       -0.31      1.75 o
 -10   1   7        5.07        2.06      1.52 o
  -9   1   7        1.15        0.46      1.11 o
  -8   1   7        0.02        0.32      0.91 o
  -7   1   7       21.70       20.72      1.45 o
  -6   1   7       48.45       36.99      1.55 o
  -5   1   7      497.78      519.61      5.98 o
  -4   1   7       18.72       20.40      1.20 o
  -3   1   7      127.97      128.43      2.07 o
  -2   1   7     2514.62     2447.46     19.87 o
  -1   1   7      482.90      502.94      5.18 o
   0   1   7        4.02        8.06      0.65 o
   1   1   7      440.36      422.43      5.05 o
   2   1   7      965.04      941.29      8.91 o
   3   1   7       31.91       35.53      1.09 o
   4   1   7       31.65       39.70      1.30 o
   5   1   7      578.20      625.50      7.87 o
   6   1   7      209.29      202.68      3.89 o
   7   1   7        0.01       -0.99      0.99 o
   8   1   7      139.63      148.21      4.31 o
   9   1   7       11.31        8.23      1.70 o
  10   1   7       48.74       51.59      2.28 o
  11   1   7       25.29       24.43      1.88 o
  12   1   7        0.36        0.66      1.37 o
  13   1   7        0.33       -0.68      2.66 o
 -15   2   7        0.00        1.33      2.49 o
 -14   2   7        0.01       -0.70      2.26 o
 -13   2   7       27.60       25.21      3.09 o
 -12   2   7       88.03      100.86      4.64 o
 -11   2   7       43.92       42.60      2.91 o
 -10   2   7        3.17        4.00      1.60 o
  -9   2   7        8.91       10.27      1.44 o
  -8   2   7        3.76        4.13      1.18 o
  -7   2   7       67.02       87.28      2.54 o
  -6   2   7       55.95       50.85      2.13 o
  -5   2   7      274.33      289.65      4.30 o
  -4   2   7       11.45       10.42      1.68 o
  -3   2   7     2868.47     2899.43     26.05 o
  -2   2   7      801.81      852.12      9.80 o
  -1   2   7     4074.76     4033.77     33.54 o
   0   2   7      107.78      115.24      2.15 o
   1   2   7     1169.62     1113.98     11.33 o
   2   2   7      159.73      184.32      2.52 o
   3   2   7      318.31      324.76      4.24 o
   4   2   7      153.08      162.90      3.28 o
   5   2   7      218.87      229.17      4.03 o
   6   2   7      872.85      862.57     12.92 o
   7   2   7      783.66      765.86     18.01 o
   8   2   7       12.89        9.82      2.83 o
   9   2   7       58.92       58.69      4.48 o
  10   2   7       22.15       22.09      3.57 o
  11   2   7       11.61       23.27      3.76 o
  12   2   7        0.00       -3.34      3.34 o
  13   2   7        8.79        9.14      3.72 o
 -15   3   7       14.87       14.88      3.18 o
 -14   3   7        0.45       -0.20      2.16 o
 -13   3   7       13.15        7.49      2.48 o
 -12   3   7        4.08        1.55      2.91 o
 -11   3   7       16.93       20.98      2.26 o
 -10   3   7      151.03      155.70      4.50 o
  -9   3   7       41.65       35.98      2.35 o
  -8   3   7        0.10        0.30      1.18 o
  -7   3   7      266.89      261.20      5.24 o
  -6   3   7       17.48       20.56      1.57 o
  -5   3   7        9.48       19.37      1.36 o
  -4   3   7       14.19       16.08      1.18 o
  -3   3   7      315.34      304.13      4.91 o
  -2   3   7       11.91       10.95      1.30 o
  -1   3   7     1536.52     1537.15     14.66 o
   0   3   7      967.26      991.82     11.38 o
   1   3   7        0.83       -0.39      0.64 o
   2   3   7      147.02      149.33      2.64 o
   3   3   7      160.81      175.06      2.86 o
   4   3   7      103.46      106.85      3.73 o
   5   3   7       60.29       53.48      2.09 o
   6   3   7      426.66      427.57      6.74 o
   7   3   7       90.77       78.74      5.36 o
   8   3   7       28.37       34.69      4.55 o
   9   3   7        1.20        1.11      2.74 o
  10   3   7        0.77        2.57      3.25 o
  11   3   7        0.00       -1.04      2.86 o
  12   3   7       32.22       36.31      4.90 o
 -14   4   7       25.18       28.50      3.65 o
 -13   4   7        0.27        1.03      2.39 o
 -12   4   7       86.95       94.45      4.87 o
 -11   4   7        2.41        1.77      2.02 o
 -10   4   7       36.10       30.59      2.58 o
  -9   4   7        2.76        3.91      1.58 o
  -8   4   7       51.16       49.20      2.46 o
  -7   4   7       11.01       11.33      1.67 o
  -6   4   7      197.12      191.96      4.15 o
  -5   4   7       13.55       14.45      1.38 o
  -4   4   7      176.93      193.36      3.52 o
  -3   4   7     1466.33     1510.48     16.95 o
  -2   4   7     1116.95     1092.45     12.20 o
  -1   4   7        1.86       -0.25      0.80 o
   0   4   7       89.26       97.06      3.30 o
   1   4   7      153.82      155.63      3.53 o
   2   4   7       18.10       19.75      1.37 o
   3   4   7        4.34        4.20      1.03 o
   4   4   7      221.47      227.10      4.31 o
   5   4   7        1.77        0.98      0.91 o
   6   4   7     1412.58     1352.43     19.11 o
   7   4   7       18.64       14.14      2.31 o
   8   4   7        0.18        1.48      2.50 o
   9   4   7       64.01       52.82      5.56 o
  10   4   7        7.50       20.12      4.36 o
  11   4   7        3.40        0.93      4.80 o
  12   4   7        1.92       -2.84      3.37 o
 -14   5   7        5.63        7.28      3.11 o
 -13   5   7        6.12        0.12      2.54 o
 -12   5   7        1.20       -0.42      2.35 o
 -11   5   7        0.65        0.78      2.08 o
 -10   5   7        2.11        2.27      2.64 o
  -9   5   7        3.64        1.63      1.85 o
  -8   5   7       58.52       58.98      4.71 o
  -7   5   7      792.42      778.26     10.04 o
  -6   5   7       75.53       77.04      3.02 o
  -5   5   7      115.12      119.49      3.52 o
  -4   5   7        0.04        1.84      1.10 o
  -3   5   7      237.34      254.48      4.59 o
  -2   5   7       69.85       76.94      2.71 o
  -1   5   7        5.02        7.04      1.47 o
   0   5   7        9.83       10.95      1.57 o
   1   5   7       37.38       42.37      2.21 o
   2   5   7       14.27       12.26      1.74 o
   3   5   7       15.09       15.93      2.04 o
   4   5   7       56.91       60.75      2.85 o
   5   5   7        6.01        6.82      1.77 o
   6   5   7      108.05       97.36      3.55 o
   7   5   7       15.84       21.59      2.22 o
   8   5   7       14.99       15.45      3.28 o
   9   5   7        7.09        6.52      1.59 o
  10   5   7       32.07       39.63     11.90 o
  11   5   7        0.72        1.84      3.63 o
 -13   6   7        1.36        1.62      2.97 o
 -12   6   7        1.26        1.57      2.78 o
 -11   6   7        2.46        2.98      2.82 o
 -10   6   7        2.28        2.16      3.14 o
  -9   6   7       43.62       43.52      3.17 o
  -8   6   7       28.39       19.42      2.83 o
  -7   6   7       54.14       52.93      3.90 o
  -6   6   7      731.15      689.69     10.97 o
  -5   6   7      103.98       93.94      3.79 o
  -4   6   7      253.08      243.63      6.33 o
  -3   6   7       50.23       52.80      3.01 o
  -2   6   7        0.24        0.09      1.21 o
  -1   6   7        4.92        4.10      1.53 o
   0   6   7        0.44       -1.13      1.32 o
   1   6   7      142.67      136.75      3.99 o
   2   6   7      127.15      144.93      4.92 o
   3   6   7      121.64      131.65      4.41 o
   4   6   7       19.58       18.52      3.07 o
   5   6   7        1.38       -1.20      1.70 o
   6   6   7        0.29        1.13      1.86 o
   7   6   7       18.41       11.63      2.25 o
   8   6   7        1.04        2.50      1.94 o
   9   6   7        1.03        1.74      1.96 o
  10   6   7        0.02       -0.45      2.36 o
 -12   7   7        8.18        9.48      3.71 o
 -11   7   7        8.86        3.09      2.81 o
 -10   7   7        3.67        6.70      2.62 o
  -9   7   7        7.25       12.19      2.79 o
  -8   7   7        2.14       -1.48      2.86 o
  -7   7   7       80.48       76.75      4.83 o
  -6   7   7      140.90      120.75      5.70 o
  -5   7   7        0.09       -0.25      2.13 o
  -4   7   7       10.36       11.42      2.62 o
  -3   7   7        0.63       -0.14      2.18 o
  -2   7   7       57.42       61.58      5.99 o
  -1   7   7       22.72       23.42      4.41 o
   0   7   7      158.07      151.76      5.62 o
   1   7   7       14.05       13.57      3.06 o
   2   7   7       32.15       30.92      3.33 o
   3   7   7      110.84      104.85      5.00 o
   4   7   7       99.64       89.96      4.77 o
   5   7   7        0.01       -2.39      2.39 o
   6   7   7        2.82        1.98      2.17 o
   7   7   7        0.64       -0.85      2.24 o
   8   7   7        2.92        6.29      2.77 o
   9   7   7       18.97       21.54      3.93 o
 -10   8   7        4.61        2.25      2.52 o
  -9   8   7       48.89       59.45      5.09 o
  -8   8   7        6.95        5.57      3.07 o
  -7   8   7       33.66       36.57      4.63 o
  -6   8   7       13.46        9.46      5.07 o
  -5   8   7      119.47      119.67      6.69 o
  -4   8   7       80.33       70.03      4.24 o
  -3   8   7       42.03       35.36      3.56 o
  -2   8   7        0.63        0.58      2.56 o
  -1   8   7       66.25       61.65      5.30 o
   0   8   7       52.17       51.31      4.93 o
   1   8   7       41.94       44.76      4.76 o
   2   8   7        2.03        2.56      2.95 o
   3   8   7       74.95       79.21      6.51 o
   4   8   7       47.00       51.54      5.01 o
   5   8   7       42.07       43.03      4.85 o
   6   8   7       27.74       36.19     17.54 o
   7   8   7        1.11       -1.18      3.40 o
   8   8   7        0.34       -1.66      3.11 o
  -8   9   7        0.25        5.82      3.19 o
  -7   9   7        1.25        3.77      3.06 o
  -6   9   7        0.11       -1.31      4.40 o
  -5   9   7        0.92        0.58      2.93 o
  -4   9   7       25.51       17.97      3.54 o
  -3   9   7        1.32        0.00      3.18 o
  -2   9   7        0.73       -2.98      2.98 o
  -1   9   7        0.00       -2.31      3.14 o
   0   9   7       11.07        6.55      3.69 o
   1   9   7       14.15       16.18      3.84 o
   2   9   7       16.88       18.39      4.11 o
   3   9   7       64.86       65.53      5.93 o
   4   9   7       43.92       39.37      5.17 o
   5   9   7       28.62       43.16      5.23 o
   6   9   7        3.86        3.75      3.97 o
  -5  10   7       53.18       52.46      5.22 o
  -4  10   7       27.44       16.14      7.52 o
  -3  10   7        0.00        1.95      4.98 o
  -2  10   7       12.48       24.35     11.35 o
  -1  10   7       26.66       35.63      5.41 o
   0  10   7       12.42       12.85      4.23 o
   1  10   7       14.74       20.03      4.48 o
   2  10   7        4.90        7.72      4.57 o
 -16   0   8       22.88       16.06      6.22 o
 -15   0   8       32.46       36.67      5.36 o
 -14   0   8      143.93      135.41      7.99 o
 -13   0   8        9.48        7.62      3.59 o
 -12   0   8      176.59      162.52      9.33 o
 -11   0   8     1106.53     1145.86     21.91 o
 -10   0   8      585.12      598.08     15.14 o
  -9   0   8      313.03      327.92      7.37 o
  -8   0   8        4.56        5.96      1.56 o
  -7   0   8     1975.26     2100.85     29.71 o
  -6   0   8      815.97      841.63     13.53 o
  -5   0   8      137.75      145.63      4.07 o
  -4   0   8      684.37      709.13     10.36 o
  -3   0   8      420.22      422.11      6.17 o
  -2   0   8       34.73       27.85      2.34 o
  -1   0   8       13.14       10.05      1.07 o
   0   0   8       51.95       51.06      1.82 o
   1   0   8        3.65        9.34      1.22 o
   2   0   8      465.14      465.17      7.64 o
   3   0   8     1693.79     1847.55     23.60 o
   4   0   8        5.46        8.94      1.08 o
   5   0   8       42.02       40.67      1.81 o
   6   0   8      190.39      184.93      4.12 o
   7   0   8     1602.61     1512.98     24.23 o
   8   0   8       31.24       26.22      2.07 o
   9   0   8      441.67      400.25     10.21 o
  10   0   8        1.72        3.53      1.97 o
  11   0   8        0.75        0.19      2.01 o
  12   0   8       57.81       67.70      4.49 o
 -15   1   8        0.00        1.22      2.50 o
 -14   1   8        1.45       -0.68      2.19 o
 -13   1   8       13.48       13.57      2.72 o
 -12   1   8       17.44       20.05      2.82 o
 -11   1   8        1.83       -1.44      1.96 o
 -10   1   8        6.06        8.10      1.53 o
  -9   1   8      115.98      125.92      3.46 o
  -8   1   8       96.76       95.69      2.61 o
  -7   1   8       15.11       11.05      1.22 o
  -6   1   8       65.38       67.84      2.09 o
  -5   1   8     1367.49     1355.31     13.26 o
  -4   1   8      215.52      188.60      3.06 o
  -3   1   8       12.96       22.22      0.97 o
  -2   1   8     1451.57     1329.60     12.08 o
  -1   1   8     1478.73     1615.50     15.02 o
   0   1   8        1.99        1.15      0.53 o
   1   1   8     8602.58     9008.25     72.89 o
   2   1   8     4856.37     5316.74     45.82 o
   3   1   8      200.92      206.14      2.94 o
   4   1   8       62.66       75.14      1.60 o
   5   1   8      135.85      118.57      2.34 o
   6   1   8       54.84       50.45      2.00 o
   7   1   8       44.45       47.99      2.16 o
   8   1   8       18.96       17.31      2.02 o
   9   1   8       38.28       34.76      1.62 o
  10   1   8       27.77       33.41      1.99 o
  11   1   8        1.41        1.89      1.41 o
  12   1   8        4.46        5.90      2.04 o
 -15   2   8        1.11       -2.30      2.30 o
 -14   2   8        0.70        2.12      2.32 o
 -13   2   8        0.10        5.34      2.56 o
 -12   2   8      402.51      405.09      9.64 o
 -11   2   8      197.65      194.88      5.02 o
 -10   2   8      102.33       94.72      3.56 o
  -9   2   8      196.53      191.70      5.20 o
  -8   2   8       25.59       22.18      1.71 o
  -7   2   8        1.70        0.88      1.01 o
  -6   2   8      300.45      308.24      4.68 o
  -5   2   8      411.27      427.04      5.43 o
  -4   2   8      169.00      164.53      3.14 o
  -3   2   8       16.93       10.99      1.01 o
  -2   2   8      103.78      111.60      2.26 o
  -1   2   8        3.62        9.79      0.84 o
   0   2   8       89.06       73.06      2.34 o
   1   2   8      182.97      185.16      2.84 o
   2   2   8       64.86       60.44      1.43 o
   3   2   8       11.40       14.94      0.95 o
   4   2   8      437.08      422.15      5.27 o
   5   2   8      280.47      273.05      5.35 o
   6   2   8      750.77      754.13     11.54 o
   7   2   8      290.54      288.33      5.47 o
   8   2   8      215.65      209.76      7.95 o
   9   2   8       25.10       22.29      3.51 o
  10   2   8        0.34       -1.58      2.37 o
  11   2   8        0.99        1.64      2.70 o
  12   2   8        3.10        2.92      3.31 o
 -15   3   8        5.94        2.67      2.83 o
 -14   3   8        1.83       -0.95      2.46 o
 -13   3   8        0.39        1.15      2.23 o
 -12   3   8        8.90        5.09      2.35 o
 -11   3   8       30.65       33.58      3.17 o
 -10   3   8       65.99       63.68      3.10 o
  -9   3   8      301.71      321.73      5.79 o
  -8   3   8      687.42      665.52      9.17 o
  -7   3   8        1.20        3.33      1.19 o
  -6   3   8      223.54      226.01      4.04 o
  -5   3   8      103.00      117.80      2.83 o
  -4   3   8     1044.92      985.18     10.39 o
  -3   3   8       59.81       50.61      1.93 o
  -2   3   8        2.81        4.42      0.91 o
  -1   3   8      111.22      128.30      2.68 o
   0   3   8      399.94      445.75      6.66 o
   1   3   8      127.09      136.75      2.65 o
   2   3   8      277.66      302.94      4.76 o
   3   3   8      416.58      410.29      5.56 o
   4   3   8        1.28        1.85      0.80 o
   5   3   8        4.02        5.78      1.02 o
   6   3   8        0.53        1.46      1.22 o
   7   3   8        9.37        9.43      1.86 o
   8   3   8        1.38        2.58      2.76 o
   9   3   8       40.63       44.07      4.86 o
  10   3   8        0.36        4.18      4.43 o
  11   3   8        3.98        9.86      3.69 o
  12   3   8       24.07       17.95      4.54 o
 -14   4   8       13.52       10.80      3.06 o
 -13   4   8        1.16        0.95      2.36 o
 -12   4   8        4.37        4.35      2.49 o
 -11   4   8        8.71        5.66      2.19 o
 -10   4   8        0.16       -1.92      1.92 o
  -9   4   8       29.15       32.43      2.57 o
  -8   4   8      158.82      163.35      4.21 o
  -7   4   8       94.24       83.07      2.96 o
  -6   4   8      261.67      256.78      5.00 o
  -5   4   8      430.99      429.45      6.22 o
  -4   4   8      148.56      164.28      3.30 o
  -3   4   8       15.78       20.01      2.31 o
  -2   4   8      123.57      140.88      2.96 o
  -1   4   8        2.47        0.53      0.86 o
   0   4   8      128.34      133.66      3.20 o
   1   4   8       18.05       16.74      1.58 o
   2   4   8      215.10      216.46      3.92 o
   3   4   8      173.11      179.71      3.59 o
   4   4   8      393.90      378.10      5.55 o
   5   4   8      138.83      145.10      3.70 o
   6   4   8        2.66        1.90      1.69 o
   7   4   8      174.92      162.84      5.42 o
   8   4   8       12.08        8.64      1.94 o
   9   4   8        8.38        1.59      5.56 o
  10   4   8        0.10        3.72      3.38 o
  11   4   8        2.65        3.59      3.55 o
 -14   5   8        0.57       -0.97      3.01 o
 -13   5   8        2.13        0.86      2.60 o
 -12   5   8        3.90        2.85      2.50 o
 -11   5   8        0.73        0.16      2.16 o
 -10   5   8       14.07        8.89      2.43 o
  -9   5   8       38.37       34.28      3.14 o
  -8   5   8      295.26      282.08      7.12 o
  -7   5   8      351.36      340.07      7.44 o
  -6   5   8      321.73      330.38      6.09 o
  -5   5   8      145.86      130.36      4.37 o
  -4   5   8       47.47       44.58      2.56 o
  -3   5   8       53.86       57.19      2.32 o
  -2   5   8       62.03       60.19      2.31 o
  -1   5   8      449.18      469.96      7.18 o
   0   5   8       15.48       19.08      1.73 o
   1   5   8       12.67       10.05      1.46 o
   2   5   8       11.07       14.78      1.53 o
   3   5   8       52.38       58.31      2.65 o
   4   5   8        2.08        1.69      1.53 o
   5   5   8      165.59      161.55      4.56 o
   6   5   8        4.99        7.12      1.84 o
   7   5   8      186.57      197.71      6.60 o
   8   5   8       30.63       25.01      2.26 o
   9   5   8       62.84       65.89      2.97 o
  10   5   8        2.17        3.78      4.20 o
  11   5   8       13.22       16.91      7.27 o
 -13   6   8        0.10       -1.96      2.95 o
 -12   6   8        0.01        1.81      2.86 o
 -11   6   8       14.56        8.31      3.01 o
 -10   6   8        0.34        0.00      2.36 o
  -9   6   8        8.46        3.95      2.58 o
  -8   6   8       12.23       16.05      3.04 o
  -7   6   8       41.99       36.57      3.59 o
  -6   6   8       48.25       58.02      4.70 o
  -5   6   8       43.07       49.17      3.83 o
  -4   6   8      775.39      730.29     13.91 o
  -3   6   8       22.22       20.67      2.87 o
  -2   6   8       56.22       53.69      3.59 o
  -1   6   8       31.25       33.61      2.43 o
   0   6   8       10.87       10.33      1.82 o
   1   6   8       22.83       29.68      2.31 o
   2   6   8       98.83       99.35      4.00 o
   3   6   8        0.72       -0.97      1.66 o
   4   6   8       45.73       48.51      3.02 o
   5   6   8        9.89       10.02      2.16 o
   6   6   8      167.53      175.98      6.51 o
   7   6   8       24.28       26.03      2.95 o
   8   6   8       48.06       46.38      4.99 o
   9   6   8        0.26       -2.21      2.69 o
  10   6   8        2.17       -0.12      2.43 o
 -12   7   8        0.68        0.49      3.25 o
 -11   7   8        0.79       -2.96      2.96 o
 -10   7   8        3.39        5.97      4.32 o
  -9   7   8       24.23       15.93      3.40 o
  -8   7   8       67.37       72.87      4.83 o
  -7   7   8       11.23        9.18      3.28 o
  -6   7   8        5.49        5.34      3.03 o
  -5   7   8      176.07      183.15     10.15 o
  -4   7   8      199.89      191.39      8.49 o
  -3   7   8        3.76        7.16      2.66 o
  -2   7   8       23.39       23.38      3.18 o
  -1   7   8       28.48       27.50      3.24 o
   0   7   8        2.98       -0.88      3.51 o
   1   7   8       19.55       20.15      3.49 o
   2   7   8       17.61       18.27      3.36 o
   3   7   8        0.11        1.61      2.25 o
   4   7   8        6.88        7.88      2.65 o
   5   7   8       10.93        9.21      2.88 o
   6   7   8       12.43       10.57      3.21 o
   7   7   8       70.56       75.05      5.30 o
   8   7   8        1.38       -3.23      3.23 o
   9   7   8       25.62       33.86      4.55 o
 -10   8   8        2.26       -0.63      2.96 o
  -9   8   8        0.04        1.11      2.79 o
  -8   8   8        0.37        2.02      2.84 o
  -7   8   8        2.73        1.18      3.05 o
  -6   8   8        0.82        3.82      3.15 o
  -5   8   8       10.69       11.35      3.74 o
  -4   8   8       56.66       47.50      4.42 o
  -3   8   8       18.86       12.83      3.13 o
  -2   8   8       15.23       16.38      3.21 o
  -1   8   8        0.01        1.74      2.79 o
   0   8   8        4.93        2.97      2.99 o
   1   8   8        2.05       -0.48      2.67 o
   2   8   8        0.03       -2.58      2.58 o
   3   8   8        8.77        8.65      3.35 o
   4   8   8        0.01       -1.29      2.81 o
   5   8   8        1.88        0.49      2.85 o
   6   8   8       50.40       59.42      6.26 o
   7   8   8        0.07        1.90      6.75 o
  -8   9   8        0.04       -0.65      3.33 o
  -7   9   8        9.34        8.05      3.89 o
  -6   9   8        1.44        0.12      4.31 o
  -5   9   8        0.10        0.69      3.53 o
  -4   9   8        1.60        5.27      4.34 o
  -3   9   8        0.01       -2.30      3.72 o
  -2   9   8        0.45        6.91      3.47 o
  -1   9   8       14.02       10.66      6.32 o
   0   9   8       14.54       12.10      4.99 o
   1   9   8        7.11        4.50      3.29 o
   2   9   8        0.30        5.35      3.53 o
   3   9   8        2.38       -0.32      3.42 o
   4   9   8        8.41        2.40      3.45 o
   5   9   8       13.45        6.66      3.84 o
  -4  10   8        7.32       -1.75      8.40 o
  -3  10   8        2.41        0.43      4.90 o
  -2  10   8        1.83        9.37      5.21 o
  -1  10   8        0.43        2.23      4.14 o
   0  10   8        1.96       -1.30      4.28 o
   1  10   8       21.28       22.51      4.81 o
 -15   1   9        2.10       -0.33      2.61 o
 -14   1   9        8.79        7.47      2.73 o
 -13   1   9       11.74       12.31      2.71 o
 -12   1   9       86.41       90.28      4.69 o
 -11   1   9        0.47       -1.21      1.94 o
 -10   1   9       11.09       12.25      1.68 o
  -9   1   9       33.72       36.77      1.98 o
  -8   1   9      277.28      283.25      5.37 o
  -7   1   9       47.34       50.27      2.01 o
  -6   1   9       89.65      101.32      2.66 o
  -5   1   9      122.10      122.66      2.78 o
  -4   1   9        0.97        1.32      0.70 o
  -3   1   9       18.10       22.04      1.06 o
  -2   1   9      101.18       99.34      2.03 o
  -1   1   9      129.31      123.41      2.20 o
   0   1   9       45.13       46.47      1.32 o
   1   1   9       26.30       29.60      1.36 o
   2   1   9       29.13       29.14      1.31 o
   3   1   9      113.44      119.57      2.57 o
   4   1   9        7.82       10.80      0.88 o
   5   1   9       82.34       83.66      2.01 o
   6   1   9        3.40        5.09      0.90 o
   7   1   9      145.77      132.19      3.05 o
   8   1   9       11.86       11.69      1.48 o
   9   1   9       54.92       50.68      3.38 o
  10   1   9        0.23        0.87      1.14 o
  11   1   9       29.92       32.57      2.24 o
  12   1   9        1.13        1.73      2.05 o
 -15   2   9        6.29        5.15      2.81 o
 -14   2   9        0.01        0.61      2.42 o
 -13   2   9      135.36      143.90      5.94 o
 -12   2   9       22.56       24.81      3.24 o
 -11   2   9        5.85        2.49      2.02 o
 -10   2   9       43.66       53.69      3.42 o
  -9   2   9        0.09        0.00      1.26 o
  -8   2   9       28.75       32.25      1.85 o
  -7   2   9        3.29        3.55      1.11 o
  -6   2   9        1.40        4.62      0.97 o
  -5   2   9      149.09      155.51      3.01 o
  -4   2   9     1274.19     1295.40     13.76 o
  -3   2   9      202.15      214.98      3.60 o
  -2   2   9      483.92      483.61      5.24 o
  -1   2   9      115.32      119.87      2.36 o
   0   2   9       19.65       21.72      1.17 o
   1   2   9        2.79        3.99      0.75 o
   2   2   9       16.35       19.45      0.97 o
   3   2   9       15.42       16.28      1.11 o
   4   2   9       50.41       47.38      2.17 o
   5   2   9     1150.73     1078.45     12.67 o
   6   2   9      113.91      110.26      3.29 o
   7   2   9        3.44        2.90      1.65 o
   8   2   9       74.29       69.42      3.23 o
   9   2   9       61.10       56.95      4.67 o
  10   2   9        0.54        4.10      2.84 o
  11   2   9        0.93        0.05      2.97 o
  12   2   9        1.60       -1.43      3.20 o
 -15   3   9        7.04        3.63      2.80 o
 -14   3   9        0.53       -0.46      3.19 o
 -13   3   9        3.55        6.36      2.71 o
 -12   3   9        0.55       -2.14      2.43 o
 -11   3   9       39.80       51.31      5.66 o
 -10   3   9      152.76      166.58      4.76 o
  -9   3   9      419.60      425.65      7.02 o
  -8   3   9       10.44        6.95      1.82 o
  -7   3   9      116.83      126.58      3.45 o
  -6   3   9      394.27      388.09      5.78 o
  -5   3   9      355.98      343.16      5.30 o
  -4   3   9       50.90       53.00      2.35 o
  -3   3   9       61.86       70.72      2.11 o
  -2   3   9     2618.38     2688.35     24.69 o
  -1   3   9      625.00      606.41      7.38 o
   0   3   9      349.97      363.11      5.42 o
   1   3   9        0.08        0.34      0.81 o
   2   3   9        0.05       -0.24      0.66 o
   3   3   9      132.33      132.87      2.85 o
   4   3   9      439.61      425.52      5.78 o
   5   3   9      250.50      229.50      3.71 o
   6   3   9       62.18       56.77      2.49 o
   7   3   9      625.11      597.22     15.86 o
   8   3   9        2.91        7.97      3.20 o
   9   3   9        2.94        0.62      3.05 o
  10   3   9       40.01       42.56      8.03 o
  11   3   9        0.53        6.59      4.74 o
 -14   4   9        0.01        1.31      2.68 o
 -13   4   9       20.08       18.16      3.35 o
 -12   4   9       14.83       13.34      2.96 o
 -11   4   9        0.07        1.68      2.19 o
 -10   4   9      222.15      211.49      6.51 o
  -9   4   9      150.51      150.18      5.12 o
  -8   4   9      511.57      499.60     10.56 o
  -7   4   9      147.41      136.22      3.79 o
  -6   4   9      167.81      171.15      4.15 o
  -5   4   9        3.95        5.91      1.32 o
  -4   4   9      207.06      217.78      4.18 o
  -3   4   9        3.04        2.54      1.02 o
  -2   4   9      226.90      205.59      3.87 o
  -1   4   9        0.32        0.52      1.05 o
   0   4   9       21.55       21.48      2.24 o
   1   4   9       21.36       26.45      1.67 o
   2   4   9      202.64      201.50      3.84 o
   3   4   9       21.13       25.49      1.80 o
   4   4   9       89.77       92.02      2.92 o
   5   4   9      177.69      159.44      4.37 o
   6   4   9      812.17      793.91     11.41 o
   7   4   9        6.58        7.08      1.31 o
   8   4   9      210.47      217.09      6.66 o
   9   4   9       25.11       25.90      4.69 o
  10   4   9        2.06        5.41      3.50 o
  11   4   9        8.62       14.18      4.35 o
 -14   5   9       11.09       12.49      3.76 o
 -13   5   9       11.65       11.11      5.75 o
 -12   5   9        0.61        1.98      2.71 o
 -11   5   9       47.35       55.41      4.11 o
 -10   5   9      111.44      121.64      5.06 o
  -9   5   9      269.25      268.87      7.13 o
  -8   5   9        0.32        0.64      2.04 o
  -7   5   9       13.46       13.00      2.19 o
  -6   5   9        1.05        1.75      1.71 o
  -5   5   9      385.45      394.74      6.32 o
  -4   5   9        1.57        0.07      1.14 o
  -3   5   9       82.69       89.19      2.87 o
  -2   5   9      139.25      147.75      4.74 o
  -1   5   9        5.86        4.25      1.68 o
   0   5   9       14.68       15.05      1.65 o
   1   5   9       30.58       29.04      2.10 o
   2   5   9      181.41      177.58      4.46 o
   3   5   9       36.56       37.66      3.04 o
   4   5   9      134.58      125.77      4.12 o
   5   5   9      352.48      349.84      7.14 o
   6   5   9        5.45        5.86      2.28 o
   7   5   9       61.08       51.87      3.08 o
   8   5   9       13.79       16.69      2.41 o
   9   5   9        6.36        4.62      2.18 o
  10   5   9        0.27        3.02      3.93 o
 -13   6   9       15.75       19.53      4.75 o
 -12   6   9        2.43       -2.86      2.86 o
 -11   6   9        1.72        2.15      2.63 o
 -10   6   9       20.70       22.27      3.48 o
  -9   6   9       49.81       43.81      4.00 o
  -8   6   9       55.39       52.64      4.18 o
  -7   6   9       16.25       18.37      2.68 o
  -6   6   9       26.08       19.49      2.74 o
  -5   6   9       21.42       21.81      2.78 o
  -4   6   9      293.18      278.81      7.03 o
  -3   6   9       20.98       22.10      2.63 o
  -2   6   9       91.93       90.73      3.59 o
  -1   6   9       14.47       13.07      2.02 o
   0   6   9       12.36       10.35      1.74 o
   1   6   9      161.30      154.43      4.94 o
   2   6   9        4.69        3.95      1.95 o
   3   6   9       21.73       25.58      2.63 o
   4   6   9        1.23        2.09      1.90 o
   5   6   9      154.74      151.35      5.00 o
   6   6   9       56.49       57.11      3.58 o
   7   6   9       35.57       34.67      3.50 o
   8   6   9       61.05       68.75      4.49 o
   9   6   9        0.52        0.88      1.86 o
 -12   7   9        0.00       -0.19      4.00 o
 -11   7   9        0.25        3.69      3.09 o
 -10   7   9       35.32       41.60      4.42 o
  -9   7   9       28.01       26.11      3.81 o
  -8   7   9        0.80       -2.30      2.30 o
  -7   7   9        6.32        8.71      2.84 o
  -6   7   9       83.63       83.66      5.07 o
  -5   7   9        3.44        1.66      2.19 o
  -4   7   9        5.41        6.33      2.67 o
  -3   7   9        0.09       -0.97      2.24 o
  -2   7   9        6.90        9.60      2.75 o
  -1   7   9       13.88        3.76      2.48 o
   0   7   9       31.93       32.87      5.10 o
   1   7   9        5.57        5.53      2.76 o
   2   7   9       12.13        5.01      2.97 o
   3   7   9        0.30        0.94      2.67 o
   4   7   9        3.78        0.11      2.39 o
   5   7   9       34.15       34.67      3.77 o
   6   7   9        3.34        2.45      5.27 o
   7   7   9        6.66        5.45      2.98 o
   8   7   9        0.65       -2.78      2.78 o
 -10   8   9        0.04        2.59      3.13 o
  -9   8   9        6.78        5.29      3.23 o
  -8   8   9        0.58       -2.65      2.85 o
  -7   8   9       24.28       20.89      3.63 o
  -6   8   9       13.81       14.62      3.41 o
  -5   8   9        7.01        5.30      3.34 o
  -4   8   9       24.18       29.25      3.85 o
  -3   8   9        7.42       10.31      3.04 o
  -2   8   9        0.08        2.77      3.06 o
  -1   8   9        0.00       -2.36      5.31 o
   0   8   9       49.64       51.43      5.06 o
   1   8   9        1.20        0.31      3.00 o
   2   8   9        8.27        3.46      3.32 o
   3   8   9       10.82        9.39      4.92 o
   4   8   9       30.61       29.41      4.35 o
   5   8   9       17.26       11.08      7.91 o
   6   8   9        8.32        4.91      3.88 o
   7   8   9        2.32       -1.39      3.01 o
  -8   9   9        0.03        8.49      5.24 o
  -7   9   9       16.99       13.63      3.90 o
  -6   9   9        9.13        9.66      4.16 o
  -5   9   9        0.09       -0.74      4.02 o
  -4   9   9        0.80        1.28      3.44 o
  -3   9   9       16.21       16.48      4.24 o
  -2   9   9        4.79        5.96      3.61 o
  -1   9   9        2.21       -0.09      3.40 o
   0   9   9        0.05       -2.45      3.69 o
   1   9   9       16.58       28.58      4.70 o
   2   9   9        8.63        8.22      3.79 o
   3   9   9        0.07       -2.14      3.01 o
   4   9   9        0.05       -0.68      3.20 o
  -3  10   9        0.96        8.46      5.87 o
  -2  10   9        2.73       -0.91      4.81 o
  -1  10   9        4.92        8.23      4.97 o
   0  10   9        1.16        2.72      4.49 o
 -15   0  10        0.03        0.64      3.56 o
 -14   0  10       24.00       20.11      6.16 o
 -13   0  10       13.24        8.56      3.78 o
 -12   0  10       63.66       55.89      5.72 o
 -11   0  10       41.98       33.34      4.75 o
 -10   0  10      207.04      228.67      9.39 o
  -9   0  10       12.84       12.46      2.11 o
  -8   0  10       10.00        4.56      1.71 o
  -7   0  10      218.28      214.65      5.73 o
  -6   0  10      180.26      194.13      5.28 o
  -5   0  10     3157.34     3187.07     38.86 o
  -4   0  10     3781.47     3970.35     51.85 o
  -3   0  10      847.74      841.30     13.80 o
  -2   0  10      570.03      579.41      9.94 o
  -1   0  10     1074.00     1136.35     15.09 o
   0   0  10     1416.12     1342.23     17.26 o
   1   0  10       63.91       83.53      2.84 o
   2   0  10      426.53      450.11      7.74 o
   3   0  10      574.62      642.10     10.11 o
   4   0  10     1485.09     1548.14     32.84 o
   5   0  10      218.83      242.05      5.17 o
   6   0  10      723.71      682.70     12.58 o
   7   0  10      311.84      293.15      6.90 o
   8   0  10       11.01        9.96      2.92 o
   9   0  10        2.72        2.88      2.39 o
  10   0  10        2.62        4.80      2.28 o
  11   0  10       10.07       23.63      4.61 o
  12   0  10       12.61       13.75      2.78 o
 -15   1  10        7.22        3.60      2.73 o
 -14   1  10        2.69        1.78      2.55 o
 -13   1  10        1.36        2.13      2.32 o
 -12   1  10        8.96        9.86      2.59 o
 -11   1  10      304.75      314.21      7.31 o
 -10   1  10      266.52      266.34      5.49 o
  -9   1  10        0.24       -1.10      1.10 o
  -8   1  10      143.13      144.76      4.26 o
  -7   1  10      221.30      244.76      5.86 o
  -6   1  10       54.43       61.55      2.02 o
  -5   1  10      302.77      320.23      4.94 o
  -4   1  10      512.44      553.10      6.26 o
  -3   1  10      243.39      249.52      3.59 o
  -2   1  10      408.44      375.22      4.85 o
  -1   1  10        0.95        2.48      0.91 o
   0   1  10     1163.28     1324.49     12.83 o
   1   1  10        0.82        4.49      2.11 o
   2   1  10      256.49      235.17      3.78 o
   3   1  10       71.13       82.32      2.39 o
   4   1  10        0.12        0.03      0.73 o
   5   1  10      564.81      530.46      6.71 o
   6   1  10       56.28       54.73      2.56 o
   7   1  10       39.46       36.03      1.80 o
   8   1  10      112.40      112.22      3.66 o
   9   1  10        3.56        5.74      1.24 o
  10   1  10       30.42       40.90      2.08 o
  11   1  10       16.58       20.67      2.00 o
  12   1  10       33.43       43.51      3.30 o
 -15   2  10        3.91        0.76      2.75 o
 -14   2  10        1.18        4.18      2.60 o
 -13   2  10        6.52        5.44      2.69 o
 -12   2  10      101.54      129.84      5.59 o
 -11   2  10      114.69      115.17      4.65 o
 -10   2  10      136.65      136.88      4.29 o
  -9   2  10       15.80       11.75      2.04 o
  -8   2  10       14.47       15.57      1.59 o
  -7   2  10       32.45       29.15      1.76 o
  -6   2  10       31.13       28.48      1.59 o
  -5   2  10      402.38      412.96      6.35 o
  -4   2  10     1526.59     1633.27     15.95 o
  -3   2  10       11.07        7.52      0.92 o
  -2   2  10      457.37      450.65      5.35 o
  -1   2  10      538.00      569.11      6.57 o
   0   2  10      204.67      201.59      3.25 o
   1   2  10      477.06      508.51      5.92 o
   2   2  10      224.22      213.71      3.16 o
   3   2  10      685.63      669.25      8.18 o
   4   2  10       64.70       69.39      2.02 o
   5   2  10      162.97      149.51      3.12 o
   6   2  10      830.79      785.23     10.84 o
   7   2  10        6.50        5.06      1.15 o
   8   2  10       57.84       53.54      3.13 o
   9   2  10        2.11        2.24      1.68 o
  10   2  10        0.00       -2.90      2.90 o
  11   2  10       57.95       58.32      5.34 o
 -15   3  10        0.04       -2.57      2.57 o
 -14   3  10        1.35       -2.34      2.34 o
 -13   3  10        0.68        2.76      3.51 o
 -12   3  10        0.19        0.24      2.31 o
 -11   3  10       48.63       45.92      4.71 o
 -10   3  10       60.27       55.09      3.64 o
  -9   3  10        0.95        1.47      1.49 o
  -8   3  10        0.45       -1.27      1.40 o
  -7   3  10      105.96      109.32      3.30 o
  -6   3  10        0.07        1.07      1.08 o
  -5   3  10       64.09       75.95      2.56 o
  -4   3  10      771.65      773.83     14.27 o
  -3   3  10       42.68       35.09      1.66 o
  -2   3  10      167.48      152.35      3.21 o
  -1   3  10      387.51      397.08      6.05 o
   0   3  10      159.95      156.19      3.16 o
   1   3  10       20.19       19.86      1.34 o
   2   3  10      121.34      135.01      3.08 o
   3   3  10      117.45      133.67      2.98 o
   4   3  10      497.30      469.10      6.98 o
   5   3  10      215.73      225.25      4.21 o
   6   3  10        0.00       -1.07      1.13 o
   7   3  10       30.46       30.51      4.99 o
   8   3  10        0.72       -0.32      3.11 o
   9   3  10        0.18        3.12      2.93 o
  10   3  10        0.21        1.94      3.19 o
  11   3  10        2.79        1.89      3.52 o
 -14   4  10        4.82        2.36      2.82 o
 -13   4  10       45.27       49.72      6.04 o
 -12   4  10        8.51        8.06      3.77 o
 -11   4  10       26.31       31.72      3.20 o
 -10   4  10       51.05       47.91      3.47 o
  -9   4  10       13.86       10.21      3.22 o
  -8   4  10        1.53        0.73      1.67 o
  -7   4  10      215.26      194.46      4.64 o
  -6   4  10        0.18       -1.17      1.17 o
  -5   4  10       53.64       46.78      2.22 o
  -4   4  10       99.48       96.14      3.15 o
  -3   4  10       14.27       17.04      1.76 o
  -2   4  10        0.33        1.05      1.05 o
  -1   4  10        0.45        1.34      1.57 o
   0   4  10       76.88       75.91      2.81 o
   1   4  10      133.61      161.03      3.61 o
   2   4  10      210.93      220.23      4.11 o
   3   4  10       18.00       19.25      1.75 o
   4   4  10       26.40       22.89      1.87 o
   5   4  10      422.97      427.38      6.89 o
   6   4  10      391.57      388.88      9.71 o
   7   4  10       31.97       25.32      1.81 o
   8   4  10       64.43       62.63      2.43 o
   9   4  10        0.02       -0.39      2.96 o
  10   4  10        0.01        0.52      3.31 o
 -14   5  10        8.97        2.03      4.12 o
 -13   5  10        9.02       10.62      3.61 o
 -12   5  10        0.90       -0.58      2.78 o
 -11   5  10       19.46       20.85      3.46 o
 -10   5  10       39.86       38.89      3.44 o
  -9   5  10       33.57       35.42      3.28 o
  -8   5  10       60.70       47.83      3.10 o
  -7   5  10       28.74       28.63      2.60 o
  -6   5  10      424.33      398.00      8.94 o
  -5   5  10      267.80      249.86      6.44 o
  -4   5  10      349.29      344.13      6.23 o
  -3   5  10       57.23       47.26      3.16 o
  -2   5  10        0.00       -1.10      1.10 o
  -1   5  10       13.24       12.05      1.65 o
   0   5  10       39.10       41.31      3.04 o
   1   5  10      142.77      134.79      3.60 o
   2   5  10       61.69       53.69      3.03 o
   3   5  10      194.13      214.67      5.55 o
   4   5  10       12.47       12.78      2.09 o
   5   5  10      133.33      126.47      4.27 o
   6   5  10       16.77       13.06      2.18 o
   7   5  10        4.47        4.89      1.81 o
   8   5  10       42.90       46.75      4.23 o
   9   5  10        0.64        1.29      2.11 o
  10   5  10        0.75       -0.34      2.10 o
 -13   6  10        6.06        0.27      3.43 o
 -12   6  10        7.73        8.25      6.63 o
 -11   6  10        1.83        1.11      2.66 o
 -10   6  10       28.66       36.90      3.98 o
  -9   6  10        1.48        0.26      2.40 o
  -8   6  10        1.05        4.38      2.56 o
  -7   6  10        3.41        2.27      2.26 o
  -6   6  10        7.26        7.65      2.47 o
  -5   6  10       37.46       36.23      3.25 o
  -4   6  10      257.18      244.45      6.61 o
  -3   6  10       40.64       38.74      3.11 o
  -2   6  10        8.19        7.80      2.19 o
  -1   6  10        0.24        0.16      1.54 o
   0   6  10       11.31       14.26      2.63 o
   1   6  10       40.13       49.70      3.26 o
   2   6  10      200.32      208.72      6.88 o
   3   6  10       69.66       75.50      3.76 o
   4   6  10       51.07       54.29      3.34 o
   5   6  10      122.70      144.43      5.96 o
   6   6  10       26.07       21.57      2.72 o
   7   6  10        0.43        2.41      2.03 o
   8   6  10        0.16        3.76      2.23 o
   9   6  10        8.71        4.94      2.83 o
 -11   7  10        1.96        4.73      3.09 o
 -10   7  10        5.59        5.45      2.98 o
  -9   7  10      101.14      100.11      5.91 o
  -8   7  10       31.83       33.29      4.01 o
  -7   7  10       10.30       14.12      3.18 o
  -6   7  10        2.49        4.34      2.49 o
  -5   7  10        1.83        0.20      2.25 o
  -4   7  10       29.54       25.59      3.23 o
  -3   7  10        0.24       -0.38      2.15 o
  -2   7  10       22.27       27.03      3.12 o
  -1   7  10       14.48       14.54      3.39 o
   0   7  10        6.42        1.29      2.74 o
   1   7  10       24.24       26.24      3.85 o
   2   7  10      120.75      105.23      6.13 o
   3   7  10      113.85      111.48      6.18 o
   4   7  10        0.27        4.78      3.17 o
   5   7  10        0.34       -2.75      2.75 o
   6   7  10        3.47       -2.23      5.85 o
   7   7  10       28.53       34.29      4.74 o
   8   7  10        5.42        7.82      3.48 o
 -10   8  10       10.59       16.04      3.79 o
  -9   8  10        0.00       -0.71      2.73 o
  -8   8  10        2.38       -0.67      2.78 o
  -7   8  10        0.00        0.29      2.95 o
  -6   8  10        0.27        2.32      4.10 o
  -5   8  10       64.87       66.99      5.03 o
  -4   8  10       29.85       32.63      4.10 o
  -3   8  10        0.01       -0.84      2.67 o
  -2   8  10        1.56       -2.20      2.97 o
  -1   8  10        7.71        7.13      3.38 o
   0   8  10       26.19       26.25      4.32 o
   1   8  10        9.71       13.32      3.63 o
   2   8  10        6.83        4.12      3.97 o
   3   8  10        2.63        0.43      3.08 o
   4   8  10       15.07       18.11      4.20 o
   5   8  10       29.93       34.27      5.27 o
   6   8  10       14.70       14.52      4.31 o
  -7   9  10        1.05        5.50      4.05 o
  -6   9  10        2.86       -0.05      3.62 o
  -5   9  10        0.89       -3.36      3.36 o
  -4   9  10       11.37        8.95      5.33 o
  -3   9  10        1.35        6.92      3.80 o
  -2   9  10       11.83        9.63      4.55 o
  -1   9  10        0.00       -0.79      3.14 o
   0   9  10        0.13       -2.04      3.08 o
   1   9  10        1.89        8.04      3.45 o
   2   9  10        1.74        0.90      3.28 o
   3   9  10        3.44        7.00      3.40 o
   4   9  10        0.14       -3.27      4.95 o
 -15   1  11        0.49        1.00      2.74 o
 -14   1  11        6.68       12.51      4.05 o
 -13   1  11       45.31       51.59      4.19 o
 -12   1  11      152.58      176.93      8.62 o
 -11   1  11       99.37      105.68      4.40 o
 -10   1  11       42.74       44.27      2.79 o
  -9   1  11        1.24        0.37      1.32 o
  -8   1  11      149.38      138.51      3.47 o
  -7   1  11        6.31        5.19      1.27 o
  -6   1  11       75.32       82.44      2.56 o
  -5   1  11       57.13       68.06      2.30 o
  -4   1  11       56.68       63.06      1.91 o
  -3   1  11      123.30      124.42      2.67 o
  -2   1  11       10.45       13.56      1.12 o
  -1   1  11      120.14      134.56      2.49 o
   0   1  11      382.08      396.01      5.04 o
   1   1  11       24.30       30.01      1.41 o
   2   1  11       35.66       32.83      1.41 o
   3   1  11        4.35        5.48      0.96 o
   4   1  11      271.06      269.64      3.99 o
   5   1  11       18.41       16.67      1.58 o
   6   1  11       50.77       47.61      2.77 o
   7   1  11       13.41       11.69      1.63 o
   8   1  11        0.06        0.00      1.20 o
   9   1  11      123.10      119.39      3.77 o
  10   1  11        0.23        1.58      2.32 o
  11   1  11        0.00        0.90      4.42 o
 -15   2  11       39.91       49.08      5.63 o
 -14   2  11       18.58       22.69      4.36 o
 -13   2  11        4.11        8.20      2.80 o
 -12   2  11        3.75        5.51      2.58 o
 -11   2  11       85.40       82.81      4.45 o
 -10   2  11       86.45       94.97      3.74 o
  -9   2  11      152.48      158.10      4.54 o
  -8   2  11      111.39      117.90      3.29 o
  -7   2  11        4.39        3.36      1.34 o
  -6   2  11      322.04      328.29      6.31 o
  -5   2  11      320.80      313.53      8.15 o
  -4   2  11      104.76       94.16      2.50 o
  -3   2  11      456.51      458.69      5.93 o
  -2   2  11      928.34      848.03      8.76 o
  -1   2  11        0.18        0.32      0.78 o
   0   2  11      150.07      151.68      2.90 o
   1   2  11        0.04        0.11      0.78 o
   2   2  11        1.10        0.79      0.81 o
   3   2  11        3.93        2.53      0.95 o
   4   2  11        0.23        0.20      1.08 o
   5   2  11       54.07       47.30      2.92 o
   6   2  11       35.25       30.18      1.83 o
   7   2  11      274.93      252.95      4.87 o
   8   2  11        3.87        1.98      1.19 o
   9   2  11        0.42        2.20      1.45 o
  10   2  11        1.96        2.42      1.45 o
  11   2  11        0.74        0.42      1.59 o
 -15   3  11        7.05        4.27      3.66 o
 -14   3  11       10.09        5.69      2.97 o
 -13   3  11        0.02        0.76      2.49 o
 -12   3  11       57.90       64.89      4.44 o
 -11   3  11       85.32       88.46      4.37 o
 -10   3  11      175.36      174.66      5.63 o
  -9   3  11      111.17      109.75      4.23 o
  -8   3  11       83.98       85.99      3.21 o
  -7   3  11      288.75      314.43      5.42 o
  -6   3  11      275.96      293.62      5.10 o
  -5   3  11      252.18      249.93      7.40 o
  -4   3  11        0.65        0.42      1.18 o
  -3   3  11        0.02       -0.90      0.94 o
  -2   3  11      390.40      384.94      5.67 o
  -1   3  11       80.60       72.56      2.47 o
   0   3  11      165.13      160.78      3.30 o
   1   3  11       20.75       20.58      1.66 o
   2   3  11      431.54      409.48      7.39 o
   3   3  11       49.76       44.17      2.15 o
   4   3  11       20.07       23.42      1.77 o
   5   3  11      233.83      220.87      4.75 o
   6   3  11        3.56        1.39      1.30 o
   7   3  11       50.66       44.56      2.11 o
   8   3  11        1.27        2.00      1.20 o
   9   3  11        0.01        0.81      2.95 o
  10   3  11        2.23       -1.20      2.97 o
  11   3  11       23.54       31.26      6.75 o
 -14   4  11        0.63        2.86      3.23 o
 -13   4  11       19.79       18.53      4.95 o
 -12   4  11        6.45        8.59      2.91 o
 -11   4  11        2.73       -0.78      2.11 o
 -10   4  11        0.13        0.37      2.05 o
  -9   4  11        2.11        1.31      1.83 o
  -8   4  11        1.59        0.77      1.81 o
  -7   4  11       47.78       45.99      2.86 o
  -6   4  11       88.73      101.31      3.14 o
  -5   4  11       34.42       32.14      2.35 o
  -4   4  11      193.87      194.42      4.26 o
  -3   4  11      325.40      324.23      5.38 o
  -2   4  11        0.77       -0.04      1.13 o
  -1   4  11      235.63      240.09      4.92 o
   0   4  11       39.62       37.50      2.05 o
   1   4  11      294.46      287.39      7.02 o
   2   4  11      130.89      127.50      3.43 o
   3   4  11      434.25      425.25      7.15 o
   4   4  11      513.89      536.83     13.07 o
   5   4  11       51.30       44.76      3.19 o
   6   4  11      230.14      212.51      4.86 o
   7   4  11       27.57       27.46      1.88 o
   8   4  11        1.07        2.11      1.26 o
   9   4  11        2.97        0.54      1.61 o
  10   4  11        7.45        2.09      3.60 o
 -13   5  11        0.21       -3.02      3.02 o
 -12   5  11       42.13       40.59      4.80 o
 -11   5  11       37.44       39.98      4.14 o
 -10   5  11        0.79        3.17      2.57 o
  -9   5  11       47.05       37.69      4.49 o
  -8   5  11       45.08       38.79      3.27 o
  -7   5  11      398.88      403.87      8.83 o
  -6   5  11       14.79       10.83      2.41 o
  -5   5  11      103.60      106.79      6.54 o
  -4   5  11       10.48        9.31      2.01 o
  -3   5  11       21.40       21.41      2.26 o
  -2   5  11       38.38       34.11      2.28 o
  -1   5  11       39.92       31.51      2.67 o
   0   5  11       27.39       27.82      2.21 o
   1   5  11      117.55      119.13      4.29 o
   2   5  11      353.43      344.17      8.99 o
   3   5  11      118.42      127.14      4.46 o
   4   5  11       30.35       32.94      2.71 o
   5   5  11       32.65       38.26      3.06 o
   6   5  11       21.08       20.00      2.47 o
   7   5  11       10.29        9.90      2.22 o
   8   5  11       11.35       14.75      2.09 o
   9   5  11        1.09        5.61      4.91 o
 -12   6  11        0.44       -3.37      3.37 o
 -11   6  11        0.43        4.43      3.02 o
 -10   6  11       28.44       25.24      3.85 o
  -9   6  11        4.21        3.98      2.69 o
  -8   6  11        7.40        4.87      3.24 o
  -7   6  11       59.92       60.54      3.96 o
  -6   6  11       62.15       66.60      5.63 o
  -5   6  11        6.19        4.52      2.37 o
  -4   6  11      239.11      217.49      7.01 o
  -3   6  11       33.72       23.97      2.77 o
  -2   6  11       48.96       50.29      3.40 o
  -1   6  11      116.46      113.34      5.29 o
   0   6  11       28.53       30.28      3.25 o
   1   6  11       79.43       83.84      4.60 o
   2   6  11        3.04        3.65      2.43 o
   3   6  11      204.21      220.03      9.08 o
   4   6  11      222.86      231.87      6.35 o
   5   6  11       58.03       67.31      4.11 o
   6   6  11        8.92       12.41      2.57 o
   7   6  11       17.60       15.45      3.92 o
   8   6  11        2.14        7.41      2.22 o
 -11   7  11        8.00        7.76      3.40 o
 -10   7  11        0.94       -2.25      2.92 o
  -9   7  11       66.80       69.75      5.59 o
  -8   7  11        0.84        3.16      4.31 o
  -7   7  11        8.67       -0.14      2.74 o
  -6   7  11        2.48        1.82      2.38 o
  -5   7  11        0.12        1.73      2.29 o
  -4   7  11        2.84        3.97      2.43 o
  -3   7  11       48.49       47.30      4.41 o
  -2   7  11       71.28       76.00      4.66 o
  -1   7  11        0.23        4.51      3.00 o
   0   7  11       94.80       78.93      5.60 o
   1   7  11       48.63       49.93      4.94 o
   2   7  11      111.54      122.94      6.61 o
   3   7  11       13.15        8.00      3.15 o
   4   7  11        1.23        2.08      3.06 o
   5   7  11        5.91       10.44      3.90 o
   6   7  11        2.98        8.99      3.55 o
   7   7  11        0.99        1.94      3.83 o
  -9   8  11        0.06       -2.86      2.86 o
  -8   8  11       13.83       17.20      4.01 o
  -7   8  11       20.86       20.54      4.00 o
  -6   8  11       22.42       19.64      3.75 o
  -5   8  11        0.10       -0.54      2.64 o
  -4   8  11        1.14       -1.29      2.97 o
  -3   8  11        3.19        3.05      3.23 o
  -2   8  11        0.14        2.86      3.91 o
  -1   8  11        6.57        8.31      3.42 o
   0   8  11        7.88       11.16      4.49 o
   1   8  11       42.50       49.16     12.15 o
   2   8  11        7.00        6.27      3.39 o
   3   8  11       32.18       36.19      4.71 o
   4   8  11       28.77       29.51      5.28 o
   5   8  11        3.84        3.96      3.72 o
  -7   9  11        0.11       -2.71      3.54 o
  -6   9  11        4.77        3.87      3.85 o
  -5   9  11        2.29        8.92      5.54 o
  -4   9  11        0.31        3.18      4.45 o
  -3   9  11       28.55       30.11      5.02 o
  -2   9  11        0.91        3.29      3.40 o
  -1   9  11        9.48       13.61      6.86 o
   0   9  11        8.70       12.52      4.03 o
   1   9  11        4.40        1.91      3.61 o
   2   9  11        0.30        1.86      3.44 o
   3   9  11        5.39        5.42      3.76 o
 -15   0  12       13.10       26.32      5.50 o
 -14   0  12        0.15       -0.37      3.71 o
 -13   0  12        2.31       -0.25      3.42 o
 -12   0  12        2.44        1.79      3.51 o
 -11   0  12        8.01        7.34      4.01 o
 -10   0  12       16.45       13.60      3.32 o
  -9   0  12       52.53       50.39      3.97 o
  -8   0  12      558.65      576.10     15.44 o
  -7   0  12     1750.88     1748.04     31.43 o
  -6   0  12      430.51      487.50      9.74 o
  -5   0  12      543.61      587.36     10.90 o
  -4   0  12      272.02      232.65      5.27 o
  -3   0  12      240.63      232.65      7.80 o
  -2   0  12      169.75      184.52      4.42 o
  -1   0  12      456.20      490.03      8.06 o
   0   0  12      255.86      304.53      6.53 o
   1   0  12       60.13       55.87      2.66 o
   2   0  12      218.50      212.50      5.07 o
   3   0  12      146.04      143.26      3.90 o
   4   0  12       65.31       62.19      3.41 o
   5   0  12       72.03       83.01      3.73 o
   6   0  12      326.30      298.20      7.50 o
   7   0  12       31.92       22.24      2.41 o
   8   0  12       16.74        8.25      2.41 o
   9   0  12        6.54       11.26      2.63 o
  10   0  12       32.72       40.14      9.82 o
  11   0  12       20.96       18.53      3.23 o
 -15   1  12        5.44        4.88      3.04 o
 -14   1  12       18.66       25.02      3.61 o
 -13   1  12        1.14       -0.01      2.52 o
 -12   1  12        0.97        1.50      2.47 o
 -11   1  12       14.08       14.74      2.82 o
 -10   1  12        0.02        0.61      1.66 o
  -9   1  12       35.51       28.50      2.45 o
  -8   1  12      521.57      515.88      7.52 o
  -7   1  12       14.60       13.76      1.55 o
  -6   1  12      115.08      139.85      3.66 o
  -5   1  12        0.67        0.70      1.02 o
  -4   1  12       13.78       16.18      1.31 o
  -3   1  12      131.95      125.57      2.63 o
  -2   1  12        0.02       -0.38      0.71 o
  -1   1  12      579.05      601.64      6.66 o
   0   1  12      274.96      291.75      4.21 o
   1   1  12        8.93        8.52      1.07 o
   2   1  12      784.40      764.22      9.48 o
   3   1  12        7.71        8.21      1.32 o
   4   1  12       27.20       35.70      1.88 o
   5   1  12      184.08      184.05      3.96 o
   6   1  12      291.45      278.35      5.17 o
   7   1  12       46.00       56.59      2.47 o
   8   1  12       45.44       46.40      2.31 o
   9   1  12       36.55       46.43      2.39 o
  10   1  12       63.98       76.42      4.02 o
  11   1  12        8.93       11.79      2.52 o
 -15   2  12        8.13        6.00      3.03 o
 -14   2  12        7.27        5.89      2.96 o
 -13   2  12       26.50       32.02      3.73 o
 -12   2  12        3.38        2.67      2.47 o
 -11   2  12        0.95       -0.98      2.04 o
 -10   2  12       31.50       38.21      2.83 o
  -9   2  12       82.64       76.07      3.43 o
  -8   2  12      134.20      138.97      3.94 o
  -7   2  12      182.44      184.69      4.03 o
  -6   2  12      425.39      429.85      7.97 o
  -5   2  12      177.33      184.61      3.86 o
  -4   2  12       93.81       96.60      2.95 o
  -3   2  12        0.07        0.30      0.80 o
  -2   2  12      336.92      388.26      5.32 o
  -1   2  12       61.61       58.24      1.97 o
   0   2  12      298.76      339.78      4.80 o
   1   2  12      325.83      319.90      4.81 o
   2   2  12       41.96       49.49      1.81 o
   3   2  12      122.13      121.21      3.03 o
   4   2  12      182.79      172.21      4.20 o
   5   2  12       38.16       39.65      2.23 o
   6   2  12       31.85       27.28      1.99 o
   7   2  12       36.52       36.70      2.39 o
   8   2  12        6.19        4.57      1.30 o
   9   2  12        0.68        2.66      1.26 o
  10   2  12       23.51       26.48      2.29 o
 -15   3  12        5.49        3.64      3.57 o
 -14   3  12        0.57        0.37      2.79 o
 -13   3  12        0.48       -1.13      2.54 o
 -12   3  12        0.04       -1.03      2.43 o
 -11   3  12       15.87       14.22      2.74 o
 -10   3  12       51.61       42.40      3.34 o
  -9   3  12       33.62       29.11      2.62 o
  -8   3  12       24.61       21.19      2.98 o
  -7   3  12       45.90       44.99      2.51 o
  -6   3  12        2.05        2.36      1.24 o
  -5   3  12      101.97      104.13      3.80 o
  -4   3  12        0.82        1.75      1.09 o
  -3   3  12      409.17      411.09      6.15 o
  -2   3  12       34.99       30.82      1.76 o
  -1   3  12      143.14      138.51      3.44 o
   0   3  12      486.61      477.25      6.57 o
   1   3  12       82.72       73.36      3.11 o
   2   3  12       58.83       60.00      2.57 o
   3   3  12       56.51       54.55      2.46 o
   4   3  12        8.73        6.57      1.67 o
   5   3  12        1.14        0.26      1.60 o
   6   3  12       60.67       57.00      3.22 o
   7   3  12       17.82       23.99      3.00 o
   8   3  12        0.09        1.31      1.27 o
   9   3  12       10.32       15.88      2.15 o
  10   3  12        0.07        0.52      1.49 o
 -14   4  12        0.10       -0.86      3.14 o
 -13   4  12        0.31        4.99      3.41 o
 -12   4  12        2.58        3.41      3.02 o
 -11   4  12       13.16       17.57      3.03 o
 -10   4  12       12.31        9.42      2.47 o
  -9   4  12       94.95       93.90      4.67 o
  -8   4  12       21.41       17.49      3.08 o
  -7   4  12      186.42      177.52      4.99 o
  -6   4  12       16.18       17.88      2.20 o
  -5   4  12       42.98       36.88      2.60 o
  -4   4  12      201.18      188.72      4.15 o
  -3   4  12      221.11      206.96      4.27 o
  -2   4  12       18.07       16.87      1.82 o
  -1   4  12       25.51       25.19      1.91 o
   0   4  12        0.76        0.66      1.23 o
   1   4  12        1.78       -0.41      1.40 o
   2   4  12      234.74      233.09      5.16 o
   3   4  12      103.69      100.98      3.48 o
   4   4  12      115.28      124.54      3.83 o
   5   4  12       19.77       22.39      2.12 o
   6   4  12        3.49        1.19      1.43 o
   7   4  12        2.92        4.04      1.71 o
   8   4  12        7.52        4.76      1.42 o
   9   4  12       29.23       26.80      3.05 o
 -13   5  12        4.52        9.28      3.72 o
 -12   5  12       19.73       15.80      3.88 o
 -11   5  12        1.00       -0.65      2.86 o
 -10   5  12        1.65       -0.33      2.43 o
  -9   5  12        8.06        6.08      3.22 o
  -8   5  12       52.57       52.85      3.74 o
  -7   5  12       38.56       38.97      3.33 o
  -6   5  12      141.95      134.87      6.39 o
  -5   5  12      190.65      182.55      7.45 o
  -4   5  12        0.59       -1.80      1.80 o
  -3   5  12        0.60        0.50      1.58 o
  -2   5  12      216.17      227.45      5.51 o
  -1   5  12       16.46       18.73      2.25 o
   0   5  12      293.25      305.16      9.98 o
   1   5  12      708.38      698.11     11.92 o
   2   5  12      285.49      303.39      7.01 o
   3   5  12       38.81       45.24      3.06 o
   4   5  12       35.35       31.93      3.05 o
   5   5  12      217.78      238.81      6.71 o
   6   5  12        6.54        5.06      2.05 o
   7   5  12       38.70       40.72      2.98 o
   8   5  12        0.84        0.39      1.63 o
   9   5  12        8.04       14.42      2.93 o
 -12   6  12        0.00       -2.88      2.97 o
 -11   6  12        3.20       -2.51      2.79 o
 -10   6  12        0.09       -1.49      2.62 o
  -9   6  12       12.67        9.75      4.24 o
  -8   6  12       46.15       40.75      4.22 o
  -7   6  12        1.98        3.91      2.47 o
  -6   6  12        0.89        3.30      2.32 o
  -5   6  12       78.06       78.35      4.29 o
  -4   6  12       54.48       69.39      4.02 o
  -3   6  12       51.27       49.12      3.51 o
  -2   6  12       17.57       23.75      5.94 o
  -1   6  12      143.24      155.64      8.12 o
   0   6  12        6.49        5.23      2.38 o
   1   6  12        7.96        9.26      2.63 o
   2   6  12        1.80        0.20      2.26 o
   3   6  12       13.12       18.52      3.20 o
   4   6  12       56.26       59.27      4.87 o
   5   6  12       69.82       84.75      5.53 o
   6   6  12        1.68       -0.66      2.16 o
   7   6  12        0.19        1.26      2.13 o
   8   6  12        0.00        3.97      3.48 o
 -11   7  12       13.42       12.15      4.71 o
 -10   7  12       14.62       15.53      3.72 o
  -9   7  12       16.96       15.93      3.67 o
  -8   7  12        3.80        6.61      2.97 o
  -7   7  12       33.50       29.33      4.78 o
  -6   7  12        6.13        6.76      2.76 o
  -5   7  12        7.52        8.61      2.76 o
  -4   7  12       10.60        9.41      3.95 o
  -3   7  12       27.70       35.33      6.16 o
  -2   7  12        0.00       -2.73      2.83 o
  -1   7  12        7.66        6.44      4.17 o
   0   7  12       40.16       45.72      6.33 o
   1   7  12       38.10       40.90      4.71 o
   2   7  12      124.67      139.40      7.15 o
   3   7  12        3.67       -0.68      3.83 o
   4   7  12       38.33       35.45      5.31 o
   5   7  12       20.67       14.71      4.11 o
   6   7  12       37.65       36.76      5.06 o
  -9   8  12        0.00       -1.04      2.98 o
  -8   8  12        5.79        3.04      3.47 o
  -7   8  12        7.94        2.25      3.52 o
  -6   8  12        1.61       -2.49      3.42 o
  -5   8  12       33.55       42.01      4.46 o
  -4   8  12        0.12        5.37      3.57 o
  -3   8  12       35.75       41.34      5.26 o
  -2   8  12        0.30        1.41      3.29 o
  -1   8  12        2.65       -0.96      3.09 o
   0   8  12        4.28        9.73      5.04 o
   1   8  12        3.23       -0.79      2.96 o
   2   8  12       12.99       10.01      5.96 o
   3   8  12        0.06       -2.20      2.92 o
   4   8  12        2.93        6.60      7.14 o
   5   8  12       10.81        6.39      4.30 o
  -6   9  12        0.81        3.32      5.06 o
  -5   9  12        8.22        3.40      6.59 o
  -4   9  12       12.89        8.67      5.22 o
  -3   9  12        2.71        0.11      3.70 o
  -2   9  12        8.12        9.76      4.23 o
  -1   9  12        4.16        5.08      3.40 o
   0   9  12       16.04       14.17      5.03 o
   1   9  12       46.56       66.82      6.22 o
   2   9  12        4.16        7.30      3.78 o
 -15   1  13        2.78        2.65      2.96 o
 -14   1  13        4.79        4.33      2.86 o
 -13   1  13        8.19       12.77      4.36 o
 -12   1  13       14.72       17.84      3.20 o
 -11   1  13        3.13        2.03      2.01 o
 -10   1  13        2.42        1.91      1.87 o
  -9   1  13        6.11        5.29      1.81 o
  -8   1  13      108.96      111.19      3.99 o
  -7   1  13        5.94        4.16      1.30 o
  -6   1  13       11.34       13.37      1.64 o
  -5   1  13        2.06        1.00      1.11 o
  -4   1  13       13.84       13.44      1.26 o
  -3   1  13      516.95      507.99      6.55 o
  -2   1  13        0.00       -0.46      0.78 o
  -1   1  13       31.19       29.26      1.54 o
   0   1  13      113.01      118.66      2.87 o
   1   1  13      111.75      120.13      2.85 o
   2   1  13       99.38       95.83      2.86 o
   3   1  13      179.69      173.47      3.65 o
   4   1  13       96.43       85.08      2.85 o
   5   1  13        2.08       -1.19      1.19 o
   6   1  13       15.48       12.25      1.62 o
   7   1  13       26.47       30.44      2.10 o
   8   1  13       35.75       34.93      2.90 o
   9   1  13       10.77        4.97      2.07 o
  10   1  13        5.03       10.12      1.73 o
 -15   2  13       10.55       11.26      3.56 o
 -14   2  13        2.20        3.70      2.91 o
 -13   2  13        1.66       -2.69      2.69 o
 -12   2  13        4.02        5.59      2.82 o
 -11   2  13       30.61       29.60      3.53 o
 -10   2  13       15.66       14.50      2.42 o
  -9   2  13       20.01       22.58      2.91 o
  -8   2  13       27.66       25.07      2.39 o
  -7   2  13        0.83       -0.55      1.15 o
  -6   2  13       43.68       44.97      2.43 o
  -5   2  13        4.63        3.44      1.26 o
  -4   2  13       86.59       79.20      2.91 o
  -3   2  13       10.97       12.63      1.23 o
  -2   2  13      548.26      552.98      6.95 o
  -1   2  13       16.86       15.24      1.56 o
   0   2  13       79.86       79.34      2.33 o
   1   2  13       50.25       49.17      2.00 o
   2   2  13      599.70      603.75      8.89 o
   3   2  13       20.12       21.54      1.68 o
   4   2  13       27.79       30.52      2.19 o
   5   2  13        0.14        0.02      1.43 o
   6   2  13       23.64       25.69      2.00 o
   7   2  13       31.55       30.31      2.11 o
   8   2  13       10.55       11.67      1.63 o
   9   2  13        3.17        6.73      2.23 o
  10   2  13       10.12        7.54      2.42 o
 -14   3  13       23.74       21.62      4.37 o
 -13   3  13       42.86       38.97      4.27 o
 -12   3  13        0.11       -0.54      2.30 o
 -11   3  13       35.62       26.24      3.29 o
 -10   3  13        4.83        3.77      2.25 o
  -9   3  13      230.59      226.92      5.85 o
  -8   3  13       84.01       80.97      3.87 o
  -7   3  13        3.73        0.33      1.64 o
  -6   3  13        2.85        0.61      1.42 o
  -5   3  13       62.86       63.19      2.98 o
  -4   3  13        2.79        2.70      1.20 o
  -3   3  13      573.77      567.16      7.77 o
  -2   3  13      453.00      452.58      7.13 o
  -1   3  13      242.52      234.66      4.43 o
   0   3  13      527.46      518.05      7.11 o
   1   3  13      532.64      534.11      8.48 o
   2   3  13       63.88       72.36      2.93 o
   3   3  13       33.59       32.97      2.17 o
   4   3  13      901.77      863.29     12.93 o
   5   3  13      219.83      219.99      5.18 o
   6   3  13       14.29       14.25      1.79 o
   7   3  13       10.30       10.29      3.88 o
   8   3  13        0.03        1.75      1.32 o
   9   3  13        5.01       10.52      2.59 o
 -14   4  13        0.64        0.41      3.53 o
 -13   4  13        6.02        3.56      4.74 o
 -12   4  13       10.52       15.14      3.38 o
 -11   4  13        7.42        5.45      2.79 o
 -10   4  13       25.87       27.97      3.55 o
  -9   4  13        2.25       -2.02      2.02 o
  -8   4  13       30.92       31.14      2.84 o
  -7   4  13        5.61        6.50      2.03 o
  -6   4  13       14.42       11.75      2.13 o
  -5   4  13      998.90      900.86     13.18 o
  -4   4  13       78.79       74.76      3.06 o
  -3   4  13      338.16      318.07      5.52 o
  -2   4  13        9.29       11.67      1.87 o
  -1   4  13       50.07       56.71      2.86 o
   0   4  13       95.40       82.59      3.23 o
   1   4  13      558.64      530.20      8.74 o
   2   4  13      161.58      166.72      4.48 o
   3   4  13        2.30        5.42      1.64 o
   4   4  13      131.77      129.18      4.23 o
   5   4  13        7.40        2.54      1.67 o
   6   4  13       13.07       12.05      1.81 o
   7   4  13       32.42       29.79      3.49 o
   8   4  13        0.16        0.85      1.39 o
   9   4  13        2.70        5.48      1.86 o
 -13   5  13        0.71       -1.39      3.10 o
 -12   5  13        1.15       -2.78      2.78 o
 -11   5  13        3.15        0.09      2.61 o
 -10   5  13       11.76       12.83      3.04 o
  -9   5  13        9.33        7.61      2.82 o
  -8   5  13        9.64        8.06      2.55 o
  -7   5  13       30.72       27.11      3.09 o
  -6   5  13       36.31       37.53      3.32 o
  -5   5  13       35.53       36.03      3.16 o
  -4   5  13        8.55        4.00      2.24 o
  -3   5  13       72.58       73.77      3.43 o
  -2   5  13       32.26       23.72      2.39 o
  -1   5  13      321.12      292.98      6.94 o
   0   5  13      517.75      511.54     11.18 o
   1   5  13      128.68      137.04      5.43 o
   2   5  13       80.36       75.04      3.78 o
   3   5  13        2.50        1.57      1.99 o
   4   5  13      269.75      291.03      8.38 o
   5   5  13       32.73       33.87      5.17 o
   6   5  13       50.84       61.66      5.58 o
   7   5  13        5.25        6.47      2.15 o
   8   5  13        3.21        1.73      1.93 o
 -12   6  13        8.05        7.78      3.63 o
 -11   6  13       40.87       39.78      4.46 o
 -10   6  13        6.66        7.35      3.18 o
  -9   6  13        0.02        1.94      2.82 o
  -8   6  13       18.92       25.50      3.78 o
  -7   6  13       18.13       18.76      3.01 o
  -6   6  13        5.18        2.66      2.38 o
  -5   6  13        0.03       -0.08      2.73 o
  -4   6  13        1.88        2.66      2.16 o
  -3   6  13        3.76        5.52      2.66 o
  -2   6  13        0.04        3.07      2.43 o
  -1   6  13       59.04       47.45      4.63 o
   0   6  13       12.27       11.35      3.32 o
   1   6  13      141.21      146.72      8.00 o
   2   6  13      147.85      158.99      6.33 o
   3   6  13        6.79        9.32      2.90 o
   4   6  13       17.59       26.78      5.52 o
   5   6  13        3.60        8.55      3.60 o
   6   6  13       37.18       43.65      4.86 o
   7   6  13        0.00        3.71      2.74 o
 -11   7  13        3.17        3.04      3.71 o
 -10   7  13       16.18       18.06      3.88 o
  -9   7  13       10.30       14.30      4.92 o
  -8   7  13        0.36        1.68      2.90 o
  -7   7  13        6.11        5.55      3.57 o
  -6   7  13        0.45        1.76      2.73 o
  -5   7  13        6.34        7.46      2.96 o
  -4   7  13       14.57       23.58      3.58 o
  -3   7  13       19.39       20.15      3.99 o
  -2   7  13        0.05       -0.10      2.93 o
  -1   7  13       11.29        9.65      3.51 o
   0   7  13      156.37      157.47      7.70 o
   1   7  13        1.14       -1.23      3.57 o
   2   7  13        0.16       -2.76      2.76 o
   3   7  13       28.63       34.85      4.56 o
   4   7  13        2.09        7.33      3.90 o
   5   7  13       18.50       27.81      4.86 o
   6   7  13       10.80       14.91      4.19 o
  -9   8  13        4.60        0.88      3.70 o
  -8   8  13       95.20      102.80      8.09 o
  -7   8  13       42.27       46.37      5.75 o
  -6   8  13        4.94        9.05      4.98 o
  -5   8  13       17.39       20.21      3.72 o
  -4   8  13        0.23        0.56      3.44 o
  -3   8  13       10.33        6.92      3.58 o
  -2   8  13       24.00       35.24      5.84 o
  -1   8  13        0.36        0.13      3.33 o
   0   8  13       14.66       21.04      4.36 o
   1   8  13        0.85        1.31      3.24 o
   2   8  13        0.04        0.20      3.12 o
   3   8  13        0.02       -0.13      3.63 o
   4   8  13        0.62        7.95      4.33 o
  -5   9  13        1.51        1.31      4.79 o
  -4   9  13        0.09        4.69      4.86 o
  -3   9  13        2.57        5.08      4.52 o
  -2   9  13        0.72        3.78      4.04 o
  -1   9  13        8.36        8.57      4.11 o
   0   9  13       24.10       29.11      5.14 o
 -15   0  14       52.10       57.37      7.29 o
 -14   0  14       68.24       79.91      7.79 o
 -13   0  14        0.88        2.11      4.09 o
 -12   0  14       97.37      108.83      7.87 o
 -11   0  14      110.52      115.07      9.06 o
 -10   0  14      127.60      129.20      8.53 o
  -9   0  14        1.28       -1.32      2.47 o
  -8   0  14       29.47       27.02      3.53 o
  -7   0  14       40.36       37.06      3.74 o
  -6   0  14      179.93      178.51      5.62 o
  -5   0  14       63.63       76.27      3.74 o
  -4   0  14      211.75      200.38      7.58 o
  -3   0  14       22.66       20.70      2.05 o
  -2   0  14      217.78      228.13      5.31 o
  -1   0  14      302.38      295.20      6.93 o
   0   0  14       77.98       72.16      4.11 o
   1   0  14        0.08        1.30      1.44 o
   2   0  14       73.50       88.57      3.61 o
   3   0  14      143.24      139.74      5.25 o
   4   0  14      559.53      499.32     11.14 o
   5   0  14      534.70      486.02     10.93 o
   6   0  14       50.69       40.70      3.25 o
   7   0  14       11.05       11.73      2.50 o
   8   0  14       20.27       20.29      2.75 o
   9   0  14       11.33       14.05      3.13 o
  10   0  14        7.15       14.97      7.56 o
 -15   1  14        0.34        0.25      2.89 o
 -14   1  14        7.26       10.28      4.69 o
 -13   1  14      295.87      348.77     10.09 o
 -12   1  14      109.87      123.26      5.97 o
 -11   1  14       28.85       34.18      3.02 o
 -10   1  14      131.05      138.98      4.74 o
  -9   1  14      311.86      320.72      6.95 o
  -8   1  14       67.40       72.62      3.42 o
  -7   1  14       49.02       58.35      3.04 o
  -6   1  14       73.82       85.30      3.12 o
  -5   1  14        4.43        2.86      1.21 o
  -4   1  14        9.45        7.29      1.30 o
  -3   1  14       28.55       33.16      2.01 o
  -2   1  14      573.41      570.04      8.17 o
  -1   1  14      285.21      274.55      4.41 o
   0   1  14       39.76       38.62      1.90 o
   1   1  14       16.70       17.09      1.48 o
   2   1  14        1.42        0.08      1.15 o
   3   1  14      106.39      109.21      3.35 o
   4   1  14       12.97       10.21      1.62 o
   5   1  14       10.98        6.27      1.91 o
   6   1  14        8.93        7.32      1.53 o
   7   1  14       12.55       13.84      2.03 o
   8   1  14       52.81       57.12      2.85 o
   9   1  14        1.88        1.33      1.63 o
  10   1  14        0.55        2.28      8.98 o
 -15   2  14        1.15        2.42      4.65 o
 -14   2  14       13.89        8.04      3.17 o
 -13   2  14       11.80       10.96      3.30 o
 -12   2  14       48.19       48.75      3.95 o
 -11   2  14        0.01       -0.70      2.09 o
 -10   2  14       34.14       32.49      2.89 o
  -9   2  14      221.13      224.46      6.17 o
  -8   2  14       98.63       97.07      3.88 o
  -7   2  14       76.07       75.93      3.69 o
  -6   2  14       38.12       37.98      2.37 o
  -5   2  14      104.52       99.28      3.51 o
  -4   2  14       78.48       77.29      3.90 o
  -3   2  14       45.53       43.70      2.00 o
  -2   2  14        0.05       -1.01      1.01 o
  -1   2  14       26.73       24.66      1.80 o
   0   2  14      105.70      104.34      2.99 o
   1   2  14       59.56       63.52      2.38 o
   2   2  14      196.90      207.32      4.38 o
   3   2  14      210.56      206.34      4.67 o
   4   2  14      160.64      139.86      4.39 o
   5   2  14      329.89      304.29      6.32 o
   6   2  14       13.81       20.65      2.04 o
   7   2  14        6.82        6.68      1.65 o
   8   2  14        6.26        6.34      1.63 o
   9   2  14        1.01        3.68      1.59 o
 -14   3  14       28.88       37.10      8.17 o
 -13   3  14        8.25        9.19      3.71 o
 -12   3  14        1.71       -1.61      2.73 o
 -11   3  14        1.18       -1.46      2.27 o
 -10   3  14       77.63       79.04      3.91 o
  -9   3  14      234.31      230.98      6.05 o
  -8   3  14      119.65      107.15      4.15 o
  -7   3  14       73.59       71.22      3.43 o
  -6   3  14        2.87        2.12      1.20 o
  -5   3  14        1.16        0.73      1.41 o
  -4   3  14       33.73       39.60      2.23 o
  -3   3  14       26.87       27.14      1.93 o
  -2   3  14      691.13      689.48      9.70 o
  -1   3  14      422.29      414.89      6.38 o
   0   3  14       13.36       13.97      1.73 o
   1   3  14      315.79      314.01      6.22 o
   2   3  14      133.46      126.70      3.96 o
   3   3  14       17.67       22.08      2.21 o
   4   3  14      333.05      304.45      6.52 o
   5   3  14        9.43        7.25      2.07 o
   6   3  14       23.31       21.54      2.12 o
   7   3  14       23.37       25.94      2.23 o
   8   3  14       11.18        9.70      2.16 o
   9   3  14        1.52        5.65      2.29 o
 -14   4  14        0.69        8.83      4.03 o
 -13   4  14        9.77       17.63      4.17 o
 -12   4  14       11.08       10.88      4.02 o
 -11   4  14       14.41       22.83      3.60 o
 -10   4  14       17.03       17.39      3.26 o
  -9   4  14       11.65       10.22      2.57 o
  -8   4  14        0.50        0.23      2.15 o
  -7   4  14      197.84      190.21      6.66 o
  -6   4  14       47.58       44.57      3.38 o
  -5   4  14       40.16       38.56      3.19 o
  -4   4  14       30.33       30.26      2.55 o
  -3   4  14       59.19       60.06      3.12 o
  -2   4  14       75.43       77.02      4.01 o
  -1   4  14        0.50        1.34      1.70 o
   0   4  14        0.19       -1.21      1.85 o
   1   4  14       50.24       44.45      2.83 o
   2   4  14        5.69        7.15      1.98 o
   3   4  14        0.57       -1.56      1.56 o
   4   4  14        0.97        0.77      1.73 o
   5   4  14        1.57        2.57      1.78 o
   6   4  14       62.81       71.54      3.27 o
   7   4  14        2.90        3.82      1.64 o
   8   4  14        1.22        5.75      1.65 o
 -13   5  14        6.78        2.86      3.55 o
 -12   5  14        0.00        0.74      3.36 o
 -11   5  14       17.29       18.64      3.63 o
 -10   5  14        6.69        5.56      2.93 o
  -9   5  14       12.22       23.92      3.64 o
  -8   5  14        0.98        2.11      2.27 o
  -7   5  14       12.52        6.38      2.50 o
  -6   5  14       72.27       72.29      4.14 o
  -5   5  14       37.52       32.97      3.18 o
  -4   5  14        3.22        2.70      2.15 o
  -3   5  14        3.09        1.85      2.27 o
  -2   5  14       15.80        7.33      2.26 o
  -1   5  14       11.27       13.39      2.69 o
   0   5  14        0.64        1.15      2.15 o
   1   5  14       26.44       23.85      3.17 o
   2   5  14       20.30       19.41      3.02 o
   3   5  14        0.84        1.14      2.60 o
   4   5  14       13.69        8.92      2.61 o
   5   5  14        0.41        1.90      2.09 o
   6   5  14       27.91       24.87      2.80 o
   7   5  14        1.87        4.42      2.63 o
 -12   6  14        0.11        1.26      3.12 o
 -11   6  14        5.41        6.80      3.43 o
 -10   6  14       11.02        5.87      3.27 o
  -9   6  14        1.43        0.91      2.92 o
  -8   6  14        7.72        7.80      4.53 o
  -7   6  14       26.03       22.93      3.27 o
  -6   6  14       45.64       38.98      3.69 o
  -5   6  14        0.29       -1.79      2.41 o
  -4   6  14       31.15       23.48      3.43 o
  -3   6  14        2.41        5.18      2.74 o
  -2   6  14        0.20        2.64      2.79 o
  -1   6  14       64.73       62.87      5.19 o
   0   6  14       83.08       77.30      7.29 o
   1   6  14        0.91        1.42      3.20 o
   2   6  14       36.18       37.01      3.86 o
   3   6  14       66.12       78.70      5.58 o
   4   6  14        5.85       11.68      3.43 o
   5   6  14       69.89       90.50      6.16 o
   6   6  14        1.65        1.16      3.86 o
 -10   7  14        0.90        9.50      3.70 o
  -9   7  14        9.87        3.23      3.69 o
  -8   7  14        5.86        5.45      3.80 o
  -7   7  14       35.23       45.97      5.59 o
  -6   7  14       68.56       67.23      5.11 o
  -5   7  14        4.47        0.41      2.86 o
  -4   7  14       23.57       26.13      4.82 o
  -3   7  14       62.05       64.20      5.75 o
  -2   7  14        1.00        2.89      3.75 o
  -1   7  14      151.82      169.68     18.11 o
   0   7  14      127.14      158.50      7.71 o
   1   7  14        1.84        1.85      3.12 o
   2   7  14       61.41       69.57      8.65 o
   3   7  14        0.01        1.73      4.57 o
   4   7  14       97.96      117.40      8.23 o
   5   7  14        2.80        7.24      7.52 o
  -8   8  14        1.34        4.05      4.04 o
  -7   8  14        0.87       -1.26      3.44 o
  -6   8  14        1.48       -1.23      3.39 o
  -5   8  14        2.06       -0.49      3.50 o
  -4   8  14       22.67       19.82      4.59 o
  -3   8  14        0.03        2.76      3.94 o
  -2   8  14        3.58        6.01      3.51 o
  -1   8  14       44.05       41.99      5.34 o
   0   8  14        7.85        6.68      3.77 o
   1   8  14        2.19        1.77      3.45 o
   2   8  14       30.28       36.62      5.11 o
   3   8  14       28.65       19.29      5.56 o
  -3   9  14        0.59       -0.84      4.50 o
  -2   9  14        3.50        0.62      3.80 o
 -15   1  15        0.00       -3.31      3.34 o
 -14   1  15        4.77        6.85      3.27 o
 -13   1  15       38.35       41.18      4.43 o
 -12   1  15       20.66       11.51      3.29 o
 -11   1  15        7.25        8.89      2.41 o
 -10   1  15       39.62       40.56      3.11 o
  -9   1  15       11.30       13.60      2.32 o
  -8   1  15        0.85        2.36      1.80 o
  -7   1  15       47.86       51.50      2.77 o
  -6   1  15        0.82        0.35      1.42 o
  -5   1  15       31.63       27.79      2.02 o
  -4   1  15        3.11        2.04      1.19 o
  -3   1  15       27.05       26.39      1.63 o
  -2   1  15       99.55       96.43      2.75 o
  -1   1  15      523.24      493.33      7.04 o
   0   1  15      140.90      134.27      3.50 o
   1   1  15        4.54        6.50      1.33 o
   2   1  15       32.26       32.25      2.25 o
   3   1  15       51.08       54.97      2.67 o
   4   1  15        4.76        4.37      1.50 o
   5   1  15        0.38       -0.09      1.50 o
   6   1  15        9.67        8.04      1.97 o
   7   1  15       17.50       20.64      2.19 o
   8   1  15       45.46       52.67      4.27 o
   9   1  15        2.84        3.13      2.85 o
 -14   2  15        0.07       -3.08      3.08 o
 -13   2  15       11.28       15.66      5.11 o
 -12   2  15       24.24       19.77      3.24 o
 -11   2  15       37.27       45.38      3.79 o
 -10   2  15        0.33        0.34      2.02 o
  -9   2  15       33.75       38.81      3.07 o
  -8   2  15      305.38      314.91      6.96 o
  -7   2  15      121.70      117.24      4.57 o
  -6   2  15      205.91      210.96      4.98 o
  -5   2  15       19.92       24.72      2.37 o
  -4   2  15       63.91       56.12      2.35 o
  -3   2  15      151.63      145.33      3.63 o
  -2   2  15        2.16        3.64      1.25 o
  -1   2  15       75.07       62.67      2.49 o
   0   2  15      272.37      257.49      5.05 o
   1   2  15       40.13       31.51      2.27 o
   2   2  15       19.46       19.64      2.01 o
   3   2  15       56.76       59.76      3.05 o
   4   2  15       32.54       31.23      2.92 o
   5   2  15        3.52        3.84      1.69 o
   6   2  15        0.05        0.72      1.47 o
   7   2  15        6.30        6.89      1.82 o
   8   2  15        0.11        1.68      1.68 o
   9   2  15        6.32       12.17      1.96 o
 -14   3  15       42.31       52.50      5.94 o
 -13   3  15        0.76        0.79      3.25 o
 -12   3  15       15.38       14.22      4.17 o
 -11   3  15        2.16        2.65      2.74 o
 -10   3  15        7.45        0.29      2.28 o
  -9   3  15       31.30       34.21      3.96 o
  -8   3  15       15.51       15.83      2.68 o
  -7   3  15        0.71       -1.55      1.91 o
  -6   3  15       83.61       85.49      4.08 o
  -5   3  15       95.02       85.45      3.60 o
  -4   3  15       22.68       22.41      2.36 o
  -3   3  15        1.43        1.26      1.57 o
  -2   3  15      879.70      845.13     11.46 o
  -1   3  15      777.15      761.37     10.53 o
   0   3  15       51.08       47.15      2.78 o
   1   3  15      128.76      117.50      3.87 o
   2   3  15       88.75       86.08      3.34 o
   3   3  15       55.73       57.26      3.86 o
   4   3  15        0.11        2.97      1.78 o
   5   3  15        0.50       -0.75      1.58 o
   6   3  15        7.61        4.69      1.74 o
   7   3  15       10.52       11.24      1.96 o
   8   3  15       31.61       41.66      2.67 o
 -13   4  15       10.39       18.27      4.28 o
 -12   4  15       28.52       35.67      4.37 o
 -11   4  15        8.17        7.03      3.17 o
 -10   4  15        3.54        4.04      3.23 o
  -9   4  15       27.73       30.74      3.39 o
  -8   4  15      115.98      112.06      4.98 o
  -7   4  15        4.10        4.77      2.36 o
  -6   4  15        4.12        5.19      2.67 o
  -5   4  15      464.40      478.46      9.82 o
  -4   4  15       28.59       26.30      2.58 o
  -3   4  15       44.39       45.44      3.23 o
  -2   4  15       27.44       25.42      2.64 o
  -1   4  15       46.00       39.80      3.50 o
   0   4  15       44.28       40.69      4.49 o
   1   4  15       14.46       13.43      2.37 o
   2   4  15       26.67       27.88      2.45 o
   3   4  15       11.68       11.45      2.19 o
   4   4  15       97.87       88.73      3.84 o
   5   4  15        7.16        8.92      2.05 o
   6   4  15       38.95       39.94      2.81 o
   7   4  15        0.50        1.73      1.78 o
   8   4  15       51.42       68.47      3.24 o
 -12   5  15        2.76        7.51      3.34 o
 -11   5  15        3.41       -1.86      2.95 o
 -10   5  15        5.45        4.28      3.06 o
  -9   5  15        1.75       -1.44      2.65 o
  -8   5  15        1.01        0.21      2.39 o
  -7   5  15       15.98       10.71      2.72 o
  -6   5  15       25.95       20.84      2.97 o
  -5   5  15       92.54       81.17      4.92 o
  -4   5  15       78.51       72.45      4.60 o
  -3   5  15        0.02       -0.77      2.24 o
  -2   5  15       76.02       75.62      5.36 o
  -1   5  15      124.30      113.28      5.38 o
   0   5  15        0.00        0.73      2.13 o
   1   5  15       14.67       13.86      2.98 o
   2   5  15       64.67       71.47      5.11 o
   3   5  15        0.09        0.44      2.74 o
   4   5  15        2.65        2.47      3.83 o
   5   5  15       16.73       20.60      3.46 o
   6   5  15       17.41       16.34      3.38 o
   7   5  15       11.50       13.99      3.37 o
 -11   6  15        0.67       -2.97      2.97 o
 -10   6  15        3.70        5.77      3.41 o
  -9   6  15        1.49        4.94      3.05 o
  -8   6  15        4.74       -0.63      2.84 o
  -7   6  15       12.91        8.31      2.99 o
  -6   6  15        0.81        5.36      2.72 o
  -5   6  15       37.78       24.98      3.64 o
  -4   6  15       17.36       13.06      3.12 o
  -3   6  15        2.16        1.89      2.93 o
  -2   6  15       24.74       24.73      4.17 o
  -1   6  15        8.08       10.77      3.41 o
   0   6  15        2.72        3.10      3.01 o
   1   6  15      144.85      156.89      7.43 o
   2   6  15       35.79       32.14      4.37 o
   3   6  15        4.37        0.61      2.97 o
   4   6  15        2.49        2.97      2.98 o
   5   6  15       14.88       14.19      3.55 o
   6   6  15        1.42        3.05      4.10 o
 -10   7  15        1.24        3.37      3.73 o
  -9   7  15        7.65        7.22      4.06 o
  -8   7  15       12.31        7.27      3.98 o
  -7   7  15        9.49       16.39      4.19 o
  -6   7  15       10.71       17.97      3.68 o
  -5   7  15       19.11       10.09      3.32 o
  -4   7  15        0.13       -0.72      3.26 o
  -3   7  15        3.06        6.46      3.60 o
  -2   7  15        1.73        3.19      3.23 o
  -1   7  15       20.85       23.11      4.44 o
   0   7  15       12.25        9.54      5.13 o
   1   7  15       40.12       53.37      8.37 o
   2   7  15        2.52        5.07      3.22 o
   3   7  15        0.54        3.81      6.07 o
   4   7  15        1.30       -1.97      7.49 o
  -7   8  15        3.70        2.77      5.73 o
  -6   8  15        8.04        5.43      7.60 o
  -5   8  15        0.00        1.06      3.68 o
  -4   8  15        3.07        3.51      3.75 o
  -3   8  15        4.88        7.21      4.83 o
  -2   8  15       11.11       22.28      7.43 o
  -1   8  15        2.17        0.35      3.65 o
   0   8  15        1.66        1.96      3.30 o
   1   8  15        0.98        2.71      3.98 o
   2   8  15       14.00       17.17      5.01 o
 -14   0  16        3.92        6.55      4.79 o
 -13   0  16        0.41       -3.86      4.06 o
 -12   0  16        0.90        0.90      3.83 o
 -11   0  16       26.23       28.11      4.38 o
 -10   0  16        3.76       -2.76      2.76 o
  -9   0  16      169.65      172.76      7.56 o
  -8   0  16        4.06        4.99      4.47 o
  -7   0  16        1.21        2.03      2.44 o
  -6   0  16       56.64       56.77      3.75 o
  -5   0  16      106.92      111.96      4.87 o
  -4   0  16      286.50      283.27      7.45 o
  -3   0  16        1.92        0.52      1.74 o
  -2   0  16        8.50        8.66      1.71 o
  -1   0  16       18.84       14.76      2.37 o
   0   0  16       15.66       14.34      2.25 o
   1   0  16       59.81       69.72      6.36 o
   2   0  16      612.43      560.13     17.09 o
   3   0  16      162.02      117.06      5.42 o
   4   0  16       10.04       11.91      5.07 o
   5   0  16       78.89       79.48      9.72 o
   6   0  16        0.52        3.80      5.11 o
   7   0  16        0.31        4.31      3.01 o
   8   0  16        2.14       -0.74      4.67 o
 -14   1  16       38.18       36.58      5.27 o
 -13   1  16       68.53       80.76      6.44 o
 -12   1  16        9.82       10.63      2.93 o
 -11   1  16       68.91       72.03      4.02 o
 -10   1  16       93.89       90.95      4.22 o
  -9   1  16       89.21       90.04      4.09 o
  -8   1  16       14.51       11.72      2.20 o
  -7   1  16       89.99       83.99      3.69 o
  -6   1  16       24.42       30.58      2.38 o
  -5   1  16      355.79      336.29      8.79 o
  -4   1  16       19.05       21.17      2.04 o
  -3   1  16       66.61       66.72      2.65 o
  -2   1  16       72.73       77.05      3.73 o
  -1   1  16      194.93      212.19      4.71 o
   0   1  16      160.92      153.57      3.94 o
   1   1  16      584.81      562.85      9.01 o
   2   1  16      144.34      145.17      4.61 o
   3   1  16        0.87       -0.27      1.83 o
   4   1  16       23.36       25.20      3.52 o
   5   1  16       11.30        9.23      1.94 o
   6   1  16        0.17       -1.29      1.72 o
   7   1  16       10.67       10.23      2.28 o
   8   1  16       26.87       30.06      2.94 o
 -14   2  16        1.23       -0.07      4.61 o
 -13   2  16       15.96       22.38      4.63 o
 -12   2  16       11.04        8.78      3.19 o
 -11   2  16        1.36        6.25      2.83 o
 -10   2  16       68.17       71.25      4.31 o
  -9   2  16        6.57        4.60      2.44 o
  -8   2  16       79.43       82.34      4.32 o
  -7   2  16        5.84       -1.49      1.90 o
  -6   2  16       40.44       35.70      2.80 o
  -5   2  16       21.75       22.16      2.37 o
  -4   2  16      117.84      120.35      3.88 o
  -3   2  16        5.64        6.42      1.85 o
  -2   2  16       96.75       87.43      4.21 o
  -1   2  16      298.37      283.86      5.87 o
   0   2  16       72.97       74.73      3.24 o
   1   2  16       10.15        6.79      1.71 o
   2   2  16      364.00      360.21      7.56 o
   3   2  16      138.50      128.70      4.35 o
   4   2  16       22.19       29.06      2.55 o
   5   2  16        2.44        5.98      1.87 o
   6   2  16        4.26        8.49      1.96 o
   7   2  16        4.12        5.41      1.88 o
   8   2  16       21.10       20.42      2.77 o
 -14   3  16       28.72       22.23      9.18 o
 -13   3  16        6.46        7.10      3.88 o
 -12   3  16        5.42        4.65      3.23 o
 -11   3  16        0.01       -0.78      2.64 o
 -10   3  16       11.67        7.34      2.61 o
  -9   3  16       17.19       16.68      2.94 o
  -8   3  16       30.91       32.84      3.29 o
  -7   3  16      143.84      141.75      5.37 o
  -6   3  16       13.37        7.70      2.30 o
  -5   3  16       22.46       16.85      2.32 o
  -4   3  16        2.45        1.71      1.91 o
  -3   3  16       27.82       26.84      2.82 o
  -2   3  16      133.93      134.81      4.38 o
  -1   3  16       14.66       10.87      2.01 o
   0   3  16        0.37       -1.13      1.79 o
   1   3  16        9.54        7.51      2.13 o
   2   3  16       50.55       58.98      3.31 o
   3   3  16       12.85       14.65      2.21 o
   4   3  16        4.30        6.87      1.92 o
   5   3  16        5.52        7.27      2.06 o
   6   3  16        7.63       16.96      2.25 o
   7   3  16        6.93        9.58      2.14 o
   8   3  16        9.79       10.68      3.45 o
 -13   4  16        4.90        5.85      3.95 o
 -12   4  16        1.33        0.12      3.03 o
 -11   4  16        3.61        3.67      2.94 o
 -10   4  16        1.71        2.83      2.70 o
  -9   4  16        8.94        7.45      2.69 o
  -8   4  16        0.04        0.19      2.31 o
  -7   4  16      176.93      169.96      5.96 o
  -6   4  16       54.24       45.97      4.44 o
  -5   4  16       32.95       35.83      3.63 o
  -4   4  16      108.44       94.31      4.92 o
  -3   4  16       16.69       11.91      2.37 o
  -2   4  16       48.38       46.86      3.34 o
  -1   4  16       68.10       64.74      4.20 o
   0   4  16       34.39       41.24      3.60 o
   1   4  16       42.99       42.34      3.26 o
   2   4  16        2.22        2.25      2.70 o
   3   4  16       61.97       61.34      4.01 o
   4   4  16        0.25       -0.73      2.03 o
   5   4  16        8.99       13.40      4.09 o
   6   4  16        0.51        1.31      2.00 o
   7   4  16       21.20       40.01      5.80 o
 -12   5  16        6.26       12.19      3.73 o
 -11   5  16        0.16        1.89      3.18 o
 -10   5  16        0.35        0.76      3.00 o
  -9   5  16        0.04        2.04      2.78 o
  -8   5  16        4.11        7.63      2.74 o
  -7   5  16        2.28       -0.25      2.60 o
  -6   5  16       33.57       22.57      3.44 o
  -5   5  16        0.39       -3.19      3.66 o
  -4   5  16        8.44        5.04      2.76 o
  -3   5  16      182.10      169.61      6.47 o
  -2   5  16      137.11      145.98      6.96 o
  -1   5  16       94.50       93.27      5.08 o
   0   5  16      167.20      173.01      8.59 o
   1   5  16        3.34        0.04      2.50 o
   2   5  16      129.47      129.74      8.87 o
   3   5  16      113.25      114.24      8.71 o
   4   5  16        0.43        0.76      2.56 o
   5   5  16        0.59        0.47      2.63 o
   6   5  16       24.12       23.02      3.74 o
 -11   6  16        0.38        7.85      4.05 o
 -10   6  16        3.62       -0.60      4.95 o
  -9   6  16        8.54       10.72      5.59 o
  -8   6  16        1.95        4.79      3.35 o
  -7   6  16       44.53       45.30      4.48 o
  -6   6  16        3.12       -0.56      2.66 o
  -5   6  16       11.21        7.39      3.09 o
  -4   6  16        0.03       -0.01      3.07 o
  -3   6  16        2.03        4.96      3.52 o
  -2   6  16       14.27        7.50      3.37 o
  -1   6  16       47.50       46.17      6.55 o
   0   6  16        0.37        1.35      4.63 o
   1   6  16        3.51        2.05      2.98 o
   2   6  16        0.52       -0.97      4.67 o
   3   6  16       22.13       33.63      5.40 o
   4   6  16        5.13        5.24      3.42 o
   5   6  16       24.38       35.56      8.92 o
  -9   7  16        0.06       -4.65      5.18 o
  -8   7  16       11.60       12.68      4.39 o
  -7   7  16        6.30        5.79      3.86 o
  -6   7  16        1.24        1.30      2.94 o
  -5   7  16        0.32        1.95      4.17 o
  -4   7  16        0.88        1.43      3.42 o
  -3   7  16       26.83       21.14      7.36 o
  -2   7  16       36.43       40.52      5.08 o
  -1   7  16        0.01        1.55      5.32 o
   0   7  16        2.67        1.07      2.94 o
   1   7  16        1.31        4.53      4.88 o
   2   7  16       33.47       32.18      5.66 o
   3   7  16        8.24        5.07      4.08 o
  -6   8  16        0.00        7.22      8.26 o
  -5   8  16       11.68       16.41      4.51 o
  -4   8  16        0.99        3.15      3.81 o
  -3   8  16        4.45        5.95      3.75 o
  -2   8  16        0.38        4.41      3.59 o
  -1   8  16        8.52       20.70      4.47 o
   0   8  16       12.65       11.55      6.06 o
 -14   1  17       14.38       14.20      5.14 o
 -13   1  17        0.98        2.88      3.67 o
 -12   1  17        3.16       -1.06      2.75 o
 -11   1  17        0.51       -2.37      2.37 o
 -10   1  17        0.00       -2.16      2.16 o
  -9   1  17       21.26       18.46      2.84 o
  -8   1  17       51.65       54.71      3.72 o
  -7   1  17       19.40       20.08      2.65 o
  -6   1  17        9.95       11.19      2.18 o
  -5   1  17        6.01        5.35      1.96 o
  -4   1  17        2.48        2.24      1.79 o
  -3   1  17      123.49      119.32      4.16 o
  -2   1  17       67.02       63.11      3.25 o
  -1   1  17       47.28       56.50      3.00 o
   0   1  17        4.04        8.29      2.02 o
   1   1  17        7.16       16.55      2.57 o
   2   1  17       56.53       65.62      3.87 o
   3   1  17       30.88       31.32      3.05 o
   4   1  17        2.65        3.35      2.12 o
   5   1  17        4.55        4.61      2.21 o
   6   1  17        0.01       -1.01      1.96 o
   7   1  17       17.88       24.00      2.98 o
   8   1  17        3.26        2.26      2.76 o
 -14   2  17        6.47        9.62      4.39 o
 -13   2  17        2.06       -3.37      3.37 o
 -12   2  17        8.13        1.50      2.87 o
 -11   2  17       20.91       20.72      3.56 o
 -10   2  17        3.52        3.24      2.54 o
  -9   2  17        0.64        0.20      2.18 o
  -8   2  17       16.29       19.56      2.86 o
  -7   2  17       12.19       13.82      2.57 o
  -6   2  17       83.78       88.63      6.28 o
  -5   2  17       36.20       36.31      3.06 o
  -4   2  17       70.51       72.75      3.48 o
  -3   2  17        2.64        3.87      1.95 o
  -2   2  17        1.28       -1.62      1.62 o
  -1   2  17        4.61        3.57      2.03 o
   0   2  17       23.44       24.45      2.61 o
   1   2  17        6.20        6.71      2.32 o
   2   2  17      256.04      265.03      7.42 o
   3   2  17        4.01        8.63      2.40 o
   4   2  17       53.06       44.03      3.50 o
   5   2  17       19.77       18.10      2.77 o
   6   2  17       11.31        8.39      2.59 o
   7   2  17        3.36        2.79      2.18 o
 -13   3  17       13.56       13.76      4.53 o
 -12   3  17        4.12        5.27      3.25 o
 -11   3  17       19.27       26.52      3.90 o
 -10   3  17        4.82        4.37      2.72 o
  -9   3  17       31.64       31.76      3.49 o
  -8   3  17        0.52        0.15      2.26 o
  -7   3  17       18.00       20.65      3.26 o
  -6   3  17       66.77       58.57      5.06 o
  -5   3  17       34.03       32.16      3.52 o
  -4   3  17      165.82      167.89      6.80 o
  -3   3  17       22.45       16.15      2.63 o
  -2   3  17        8.92        8.01      2.04 o
  -1   3  17        4.07        5.94      2.16 o
   0   3  17        1.60        0.66      2.09 o
   1   3  17        4.72        1.26      2.03 o
   2   3  17        8.12       12.16      2.53 o
   3   3  17       13.36        8.92      2.55 o
   4   3  17       10.33        9.04      2.44 o
   5   3  17        0.89        4.84      2.20 o
   6   3  17       66.54       86.30      4.46 o
   7   3  17       48.76       63.87      4.02 o
 -13   4  17        6.13        4.93      3.89 o
 -12   4  17        1.24       -2.82      2.82 o
 -11   4  17       11.73       18.32      4.00 o
 -10   4  17        7.85        2.94      3.01 o
  -9   4  17        1.29        2.41      2.72 o
  -8   4  17        0.08        0.97      2.98 o
  -7   4  17       27.17       12.74      3.02 o
  -6   4  17        6.84        9.91      2.92 o
  -5   4  17       20.31       26.19      4.67 o
  -4   4  17       55.29       53.95      4.98 o
  -3   4  17        8.22        6.21      3.63 o
  -2   4  17      105.90      103.32      8.79 o
  -1   4  17       84.49       85.23      4.81 o
   0   4  17       49.27       50.41      4.02 o
   1   4  17      149.14      135.18      6.99 o
   2   4  17      197.47      197.87      6.98 o
   3   4  17       13.70       18.39      3.92 o
   4   4  17        0.00        0.23      2.23 o
   5   4  17        3.28        6.08      2.48 o
   6   4  17        8.87       11.88      4.37 o
 -12   5  17        8.26       15.86      4.80 o
 -11   5  17        9.59       13.03      4.28 o
 -10   5  17        9.91        2.27      3.50 o
  -9   5  17        0.51        2.96      3.33 o
  -8   5  17       29.29       33.98      4.25 o
  -7   5  17       28.85       27.78      3.83 o
  -6   5  17       16.42        8.78      3.00 o
  -5   5  17       99.44       94.72      5.51 o
  -4   5  17       11.18       16.06      3.17 o
  -3   5  17        0.53       -2.77      2.77 o
  -2   5  17        5.34        3.76      2.88 o
  -1   5  17        2.20       -1.25      2.74 o
   0   5  17        1.07       -1.93      3.59 o
   1   5  17       18.25       16.99      3.41 o
   2   5  17       29.33       21.26      3.88 o
   3   5  17        0.11       -0.51      2.61 o
   4   5  17       19.75       18.79      3.64 o
   5   5  17        6.63       13.83      3.50 o
 -10   6  17       27.83       35.40      5.47 o
  -9   6  17        0.26       -0.51      3.65 o
  -8   6  17       12.94       12.00      4.01 o
  -7   6  17        1.71        2.12      2.94 o
  -6   6  17       85.79       83.27      5.45 o
  -5   6  17        5.62        0.67      5.28 o
  -4   6  17       35.09       37.94      5.00 o
  -3   6  17       10.16       16.33      4.09 o
  -2   6  17       23.61       17.88      3.88 o
  -1   6  17       19.47       25.15      4.35 o
   0   6  17        0.80       -2.66      2.66 o
   1   6  17        4.81       10.11      3.80 o
   2   6  17        5.77        9.13      4.03 o
   3   6  17        5.68        9.19      4.15 o
   4   6  17       23.43       15.00      4.27 o
  -8   7  17        0.41        4.54      3.85 o
  -7   7  17        0.81       -1.30      3.45 o
  -6   7  17        5.58       13.72      4.35 o
  -5   7  17        2.38        3.10      3.52 o
  -4   7  17        0.34        0.21      3.34 o
  -3   7  17        1.19        5.88      3.91 o
  -2   7  17       34.15       33.58      4.89 o
  -1   7  17        2.43        1.30      3.66 o
   0   7  17        3.95        3.61      3.65 o
   1   7  17       13.89       16.78      5.09 o
   2   7  17        4.23       10.01      4.12 o
  -4   8  17       13.09       10.89      4.44 o
  -3   8  17       15.09       10.15      6.54 o
  -2   8  17        6.94       11.11      3.94 o
 -14   0  18       20.79       16.51      8.11 o
 -13   0  18       27.23       23.27      8.03 o
 -12   0  18       34.87       46.78      9.27 o
 -11   0  18        6.52        1.98      5.11 o
 -10   0  18       51.54       63.47     10.05 o
  -9   0  18      209.72      242.76     11.30 o
  -8   0  18       60.14       54.63      6.17 o
  -7   0  18        0.67       -1.31      3.11 o
  -6   0  18      206.88      197.27      7.81 o
  -5   0  18      477.67      498.43     13.05 o
  -4   0  18       39.13       50.78      4.51 o
  -3   0  18      722.98      696.15     18.25 o
  -2   0  18      297.09      269.63      8.88 o
  -1   0  18        6.80        4.61      3.94 o
   0   0  18      165.85      170.76      8.64 o
   1   0  18       91.59       96.80      7.56 o
   2   0  18       10.02       16.56      3.79 o
   3   0  18      137.04      128.36     17.75 o
   4   0  18       42.11       41.50      4.85 o
   5   0  18       15.96       17.46      3.97 o
   6   0  18       37.19       37.41      7.99 o
   7   0  18        7.58        4.47      3.51 o
 -14   1  18        0.72        3.99      7.27 o
 -13   1  18        4.05        7.71      4.67 o
 -12   1  18        0.38       -0.78      2.98 o
 -11   1  18       16.51       14.79      3.24 o
 -10   1  18        8.61        6.31      2.90 o
  -9   1  18        6.84       10.57      2.88 o
  -8   1  18       30.45       28.13      3.52 o
  -7   1  18       15.81       19.55      3.14 o
  -6   1  18       42.34       36.33      3.29 o
  -5   1  18        6.44        5.64      2.43 o
  -4   1  18      735.60      736.84     11.80 o
  -3   1  18     1381.36     1368.80     18.42 o
  -2   1  18      232.35      231.87      6.23 o
  -1   1  18      188.49      184.19      5.08 o
   0   1  18      134.84      135.75      7.01 o
   1   1  18       76.79       90.80      4.58 o
   2   1  18        3.57        4.84      2.99 o
   3   1  18        2.32        5.11      2.25 o
   4   1  18        0.04       -1.14      2.10 o
   5   1  18        0.03       -1.99      1.99 o
   6   1  18        2.35        0.66      2.16 o
   7   1  18       19.16       40.08      3.51 o
 -13   2  18        0.00       -1.58      7.52 o
 -12   2  18        0.71        1.91      4.76 o
 -11   2  18       21.02       21.36      3.70 o
 -10   2  18       30.71       35.64      4.18 o
  -9   2  18       37.98       23.70      3.62 o
  -8   2  18       84.49       89.36      5.18 o
  -7   2  18        0.42       -1.17      2.30 o
  -6   2  18       43.25       40.40      3.94 o
  -5   2  18      311.43      326.25      9.91 o
  -4   2  18       18.16       13.82      2.38 o
  -3   2  18      260.47      256.85      6.27 o
  -2   2  18      117.80      110.70      4.16 o
  -1   2  18        2.61        0.25      2.31 o
   0   2  18       20.53       16.58      2.58 o
   1   2  18        5.17        5.23      2.84 o
   2   2  18       53.48       44.73      3.78 o
   3   2  18       31.04       25.02      3.15 o
   4   2  18        2.47        8.21      2.48 o
   5   2  18       12.78       10.76      2.71 o
   6   2  18        0.34       -0.71      3.32 o
   7   2  18        0.98        1.74      3.00 o
 -13   3  18        2.00        0.31      4.17 o
 -12   3  18        2.79        2.02      3.72 o
 -11   3  18        1.46        0.24      3.07 o
 -10   3  18        0.39       -0.14      3.02 o
  -9   3  18       10.90        8.84      3.10 o
  -8   3  18        1.08       -1.08      2.48 o
  -7   3  18        2.82        1.77      2.68 o
  -6   3  18       73.43       72.07      6.34 o
  -5   3  18        8.13       11.91      3.03 o
  -4   3  18        5.55        3.24      2.82 o
  -3   3  18       69.70       57.72      3.73 o
  -2   3  18      129.27      129.13      5.08 o
  -1   3  18       83.95       82.23      4.22 o
   0   3  18       44.13       45.69      3.40 o
   1   3  18        4.91        5.40      3.31 o
   2   3  18        0.05       -1.05      2.25 o
   3   3  18        0.55       -1.98      1.98 o
   4   3  18        5.12        5.59      2.47 o
   5   3  18        0.14        2.34      2.29 o
   6   3  18        0.01        3.23      2.62 o
 -12   4  18       16.78       18.37      4.66 o
 -11   4  18       39.92       41.26      5.61 o
 -10   4  18        3.12        3.53      3.45 o
  -9   4  18        2.62        4.39      2.92 o
  -8   4  18        0.10       -1.10      2.50 o
  -7   4  18        1.33        4.40      2.76 o
  -6   4  18       41.44       42.28      4.18 o
  -5   4  18        4.73       -0.45      2.43 o
  -4   4  18       78.37       82.80      4.96 o
  -3   4  18      118.10      109.61      6.50 o
  -2   4  18        2.87        2.24      2.47 o
  -1   4  18       16.92       19.64      3.83 o
   0   4  18        6.11        8.12      2.49 o
   1   4  18       88.10      102.61      5.34 o
   2   4  18       36.42       46.72      4.07 o
   3   4  18       10.13        6.88      2.61 o
   4   4  18        5.92       10.60      2.84 o
   5   4  18        1.31        2.38      2.36 o
 -11   5  18        0.47        2.26      4.05 o
 -10   5  18        1.02       -0.70      4.32 o
  -9   5  18        0.53       -0.26      3.14 o
  -8   5  18        3.11        3.18      3.09 o
  -7   5  18        0.34        2.16      5.34 o
  -6   5  18       58.44       67.50      5.03 o
  -5   5  18        0.21        1.07      2.74 o
  -4   5  18        7.19        1.19      3.18 o
  -3   5  18        8.50        7.90      3.59 o
  -2   5  18       17.24       21.21      3.76 o
  -1   5  18        0.00       -3.75      4.12 o
   0   5  18        0.53       -1.52      2.65 o
   1   5  18        0.58       -1.25      5.60 o
   2   5  18       10.22        6.86      3.39 o
   3   5  18       11.21       15.27      3.65 o
   4   5  18       15.79       13.36      3.59 o
 -10   6  18       14.94       23.14      5.82 o
  -9   6  18       14.34        8.73      5.54 o
  -8   6  18        2.60        0.00      3.05 o
  -7   6  18        0.57        0.47      2.86 o
  -6   6  18       31.38       33.18      4.28 o
  -5   6  18        1.81        5.96      5.77 o
  -4   6  18        3.88        3.46      3.30 o
  -3   6  18        0.68        3.22      3.86 o
  -2   6  18        1.87        4.07      4.63 o
  -1   6  18        9.00       16.38      4.11 o
   0   6  18       18.63       13.37      3.91 o
   1   6  18        0.38        4.57      3.62 o
   2   6  18       10.27        6.91      3.97 o
   3   6  18       30.91       34.30      5.62 o
  -7   7  18        1.80       -0.49      4.85 o
  -6   7  18        8.74        4.53      3.75 o
  -5   7  18        5.55        3.15      3.93 o
  -4   7  18       36.56       37.49      5.40 o
  -3   7  18        2.69        3.10      3.65 o
  -2   7  18       20.26       14.92      4.21 o
  -1   7  18        0.79        1.47      6.92 o
   0   7  18       60.09       73.54      6.48 o
 -13   1  19        3.00       -3.05      6.67 o
 -12   1  19        0.75       -3.12      3.12 o
 -11   1  19        2.01        3.96      3.01 o
 -10   1  19        6.54        6.22      2.92 o
  -9   1  19        0.22        2.89      2.61 o
  -8   1  19       50.98       53.47      4.46 o
  -7   1  19       15.59       12.11      3.55 o
  -6   1  19        3.69        8.69      2.45 o
  -5   1  19      189.84      191.20      5.71 o
  -4   1  19       44.46       51.39      4.32 o
  -3   1  19       11.86       13.37      2.43 o
  -2   1  19       13.21       12.16      2.34 o
  -1   1  19       14.96       12.00      2.46 o
   0   1  19       28.35       31.59      3.93 o
   1   1  19       10.30       14.47      2.84 o
   2   1  19       35.11       33.23      3.49 o
   3   1  19        9.85        9.02      2.54 o
   4   1  19        0.19       -0.12      2.21 o
   5   1  19        1.22        0.11      2.27 o
   6   1  19        2.12        2.97      2.46 o
 -13   2  19        1.98       -4.37      6.44 o
 -12   2  19        0.54        1.14      3.46 o
 -11   2  19        7.94        5.06      2.92 o
 -10   2  19       46.27       46.72      4.63 o
  -9   2  19        2.22        1.99      2.51 o
  -8   2  19        9.45        7.50      2.97 o
  -7   2  19       14.84       12.11      2.98 o
  -6   2  19       52.03       57.25      4.39 o
  -5   2  19        0.15        2.16      2.49 o
  -4   2  19       43.50       47.58      3.31 o
  -3   2  19      127.96      123.77      4.54 o
  -2   2  19       42.24       51.41      3.69 o
  -1   2  19       25.35       20.33      2.80 o
   0   2  19       80.43       67.60      4.45 o
   1   2  19      124.37      110.03      5.26 o
   2   2  19        3.18        1.05      2.34 o
   3   2  19       84.11       75.66      8.49 o
   4   2  19        0.58        2.62      2.35 o
   5   2  19       15.80       15.46      2.98 o
   6   2  19        7.05        3.48      2.52 o
 -12   3  19        0.28       -1.71      3.35 o
 -11   3  19        1.26       -2.54      3.17 o
 -10   3  19       10.01        6.28      3.16 o
  -9   3  19       30.65       23.33      3.81 o
  -8   3  19       54.74       67.44      5.53 o
  -7   3  19        0.93       -2.40      2.40 o
  -6   3  19        8.83        9.51      2.88 o
  -5   3  19       45.13       45.89      4.05 o
  -4   3  19       71.88       79.56      4.90 o
  -3   3  19       22.01       19.27      3.36 o
  -2   3  19       12.84       10.52      2.56 o
  -1   3  19       56.14       55.57      3.85 o
   0   3  19       23.72       26.09      3.41 o
   1   3  19       90.78       91.83      5.05 o
   2   3  19        0.72        0.29      2.37 o
   3   3  19        7.16        5.93      2.67 o
   4   3  19        2.54        3.64      2.40 o
   5   3  19        1.78        1.09      2.41 o
 -12   4  19       11.63       12.88      7.51 o
 -11   4  19        5.00        6.10      4.01 o
 -10   4  19        9.26        5.44      3.60 o
  -9   4  19        0.09       -2.12      2.89 o
  -8   4  19       45.10       42.35      4.51 o
  -7   4  19        4.09        6.77      2.88 o
  -6   4  19       23.30       22.62      3.57 o
  -5   4  19       15.06       23.49      5.05 o
  -4   4  19        8.33        9.83      3.47 o
  -3   4  19        1.90        1.52      3.14 o
  -2   4  19       12.02        8.39      3.18 o
  -1   4  19        7.80        4.94      2.80 o
   0   4  19        1.93        5.85      2.75 o
   1   4  19       65.52       66.30      4.68 o
   2   4  19        9.77        7.34      2.91 o
   3   4  19        9.04       10.96      2.97 o
   4   4  19        2.99        2.51      2.63 o
 -10   5  19        2.97        0.47      4.43 o
  -9   5  19        0.87        3.01      3.64 o
  -8   5  19        7.91        6.69      3.23 o
  -7   5  19        0.71        3.26      3.09 o
  -6   5  19        0.00       -2.27      2.66 o
  -5   5  19       43.72       34.33      4.96 o
  -4   5  19        0.15       -1.62      3.03 o
  -3   5  19       12.47       12.16      3.87 o
  -2   5  19        4.64        1.39      2.93 o
  -1   5  19        1.84       -1.66      2.74 o
   0   5  19        1.01        4.62      3.34 o
   1   5  19       11.54        9.81      4.63 o
   2   5  19        0.24       -3.36      3.36 o
   3   5  19        0.17       -0.76      3.12 o
  -9   6  19        1.89       -2.20      6.54 o
  -8   6  19        3.24       -0.08      3.26 o
  -7   6  19        0.76        1.71      3.07 o
  -6   6  19        3.74       -1.25      3.39 o
  -5   6  19        5.99        1.07      3.57 o
  -4   6  19        3.54        5.47      3.62 o
  -3   6  19        5.32        4.50      3.78 o
  -2   6  19        0.14        0.92      3.23 o
  -1   6  19        7.01        3.14      3.54 o
   0   6  19       39.04       25.71      5.50 o
   1   6  19        8.32        8.73      7.76 o
   2   6  19        6.33        4.42      3.59 o
  -6   7  19        6.26        8.37      5.55 o
  -5   7  19       20.46       28.99      7.34 o
  -4   7  19       32.75       38.36      9.39 o
  -3   7  19        2.20        4.48      4.03 o
  -2   7  19        5.75        6.61      3.80 o
 -13   0  20        0.73        7.82      6.88 o
 -12   0  20        5.74       -5.56      5.56 o
 -11   0  20       14.22       17.82      5.18 o
 -10   0  20        2.14        4.20      4.07 o
  -9   0  20       28.07       31.60      5.76 o
  -8   0  20       11.03       15.52      4.63 o
  -7   0  20      290.72      261.37     11.85 o
  -6   0  20      169.60      164.08     15.61 o
  -5   0  20      143.34      147.15      7.30 o
  -4   0  20       37.76       53.08      4.93 o
  -3   0  20        0.22        0.87      3.88 o
  -2   0  20       11.59       11.47      4.69 o
  -1   0  20        3.01        7.01      7.35 o
   0   0  20        7.27        6.24      3.61 o
   1   0  20      244.55      286.16     11.84 o
   2   0  20       15.01       21.95      4.59 o
   3   0  20        3.51        3.03      3.37 o
   4   0  20        1.19       -0.22      3.21 o
   5   0  20        1.78        7.97      3.76 o
 -13   1  20        0.01       -3.59      4.32 o
 -12   1  20        0.04       -2.76      3.36 o
 -11   1  20        2.14       -1.38      3.09 o
 -10   1  20       17.54       11.66      3.40 o
  -9   1  20       20.97       19.11      3.44 o
  -8   1  20       35.20       39.36      4.09 o
  -7   1  20       12.50        6.51      2.75 o
  -6   1  20      127.91      123.32      5.96 o
  -5   1  20      218.39      209.62      7.29 o
  -4   1  20      210.16      194.44      5.74 o
  -3   1  20       85.19       93.35      4.19 o
  -2   1  20       30.64       30.82      3.32 o
  -1   1  20       47.32       44.62      3.96 o
   0   1  20        2.73        0.35      2.51 o
   1   1  20      133.85      123.20      5.67 o
   2   1  20        0.43        0.97      2.37 o
   3   1  20        0.31        3.63      2.44 o
   4   1  20       28.88       35.29      3.71 o
   5   1  20        0.75       -0.64      2.35 o
 -12   2  20        2.00        3.70      3.53 o
 -11   2  20        1.16       -0.98      2.88 o
 -10   2  20       13.28       16.61      3.68 o
  -9   2  20        0.31        2.73      3.48 o
  -8   2  20        4.59        2.57      2.77 o
  -7   2  20      122.19      116.99      7.59 o
  -6   2  20        4.43        0.94      2.69 o
  -5   2  20       20.70       19.22      3.38 o
  -4   2  20        3.82        5.12      2.43 o
  -3   2  20       60.80       60.59      4.01 o
  -2   2  20        2.82        3.26      2.28 o
  -1   2  20       12.85       12.95      3.06 o
   0   2  20       11.88       12.21      2.92 o
   1   2  20        1.43        5.13      3.49 o
   2   2  20       52.78       72.41      4.69 o
   3   2  20        0.05        1.49      2.41 o
   4   2  20       13.27       22.15      3.29 o
   5   2  20       15.59       24.35      3.50 o
 -12   3  20        3.83        4.37      4.01 o
 -11   3  20        4.02        3.40      3.64 o
 -10   3  20        0.65       -1.48      2.89 o
  -9   3  20        9.71        9.65      3.44 o
  -8   3  20        6.15        1.68      2.78 o
  -7   3  20        8.15        4.11      2.87 o
  -6   3  20       21.39       22.62      3.62 o
  -5   3  20       90.70       99.64      5.57 o
  -4   3  20       48.39       38.36      4.70 o
  -3   3  20       12.55       13.56      3.58 o
  -2   3  20       26.24       29.03      5.81 o
  -1   3  20        6.17        3.53      2.72 o
   0   3  20        2.03        6.29      2.78 o
   1   3  20        7.88        3.48      2.73 o
   2   3  20       11.50       13.14      3.08 o
   3   3  20       13.03       21.08      3.31 o
   4   3  20        0.97       -2.41      2.41 o
 -11   4  20        4.57        1.67      6.13 o
 -10   4  20        0.20        0.54      4.03 o
  -9   4  20        0.72       -0.61      2.84 o
  -8   4  20        0.01       -1.64      2.94 o
  -7   4  20        4.64        5.49      2.92 o
  -6   4  20        0.97       -0.52      2.55 o
  -5   4  20        4.13        7.97      3.88 o
  -4   4  20        4.60        2.54      3.17 o
  -3   4  20       11.91        6.05      5.19 o
  -2   4  20        6.61        5.61      3.20 o
  -1   4  20       19.58       17.11      3.86 o
   0   4  20        3.05        3.36      2.95 o
   1   4  20        0.75        3.99      2.82 o
   2   4  20        9.27       15.27      3.36 o
   3   4  20        7.83        6.70      3.02 o
 -10   5  20       11.83       10.55      4.31 o
  -9   5  20        1.34       -3.00      3.19 o
  -8   5  20       25.13       30.44      4.91 o
  -7   5  20        4.13        1.30      3.18 o
  -6   5  20       16.78       16.08      4.22 o
  -5   5  20       16.47       12.40      4.05 o
  -4   5  20       41.66       38.02      5.46 o
  -3   5  20        0.02       -0.35      3.21 o
  -2   5  20       35.67       39.30      5.10 o
  -1   5  20        1.06        0.68      3.63 o
   0   5  20        2.09        4.21      6.05 o
   1   5  20       11.44        7.52      4.07 o
   2   5  20        1.87        5.12      4.23 o
  -8   6  20        9.57        3.86      5.05 o
  -7   6  20        0.18        3.46      3.86 o
  -6   6  20        0.53        7.30      3.94 o
  -5   6  20       22.72       26.11      5.09 o
  -4   6  20       20.20       21.81      4.61 o
  -3   6  20        6.41        1.59      3.46 o
  -2   6  20       14.21       21.77      4.45 o
  -1   6  20       24.63       21.92      5.39 o
   0   6  20        4.41       13.29      6.90 o
 -12   1  21       10.95       13.49      4.45 o
 -11   1  21        3.00        4.05      3.34 o
 -10   1  21        0.12        2.20      3.02 o
  -9   1  21       36.02       43.36      4.55 o
  -8   1  21        0.31       -2.51      2.51 o
  -7   1  21       22.69       23.81      3.77 o
  -6   1  21       33.15       35.99      4.06 o
  -5   1  21        1.55        0.30      2.25 o
  -4   1  21        3.78        4.59      2.18 o
  -3   1  21       23.52       26.11      3.33 o
  -2   1  21       12.95       12.14      4.56 o
  -1   1  21        4.11        1.70      2.54 o
   0   1  21       14.24       15.67      3.17 o
   1   1  21        0.20        4.11      2.58 o
   2   1  21       27.95       28.45      3.67 o
   3   1  21        3.68        5.05      2.77 o
   4   1  21        0.29        1.58      2.50 o
 -12   2  21        2.90        2.36      3.77 o
 -11   2  21        4.71        3.61      3.08 o
 -10   2  21        3.06        5.58      3.28 o
  -9   2  21       29.39       33.49      4.95 o
  -8   2  21       21.61       23.06      3.85 o
  -7   2  21      103.53      107.13      7.57 o
  -6   2  21       11.13       15.75      3.34 o
  -5   2  21        3.06        5.18      2.88 o
  -4   2  21        1.01       -1.03      2.55 o
  -3   2  21        0.63       -2.34      2.34 o
  -2   2  21       11.17        8.68      4.47 o
  -1   2  21       22.28       22.94      3.99 o
   0   2  21       18.80       17.13      3.33 o
   1   2  21        1.87        0.88      2.48 o
   2   2  21        0.70        5.41      3.47 o
   3   2  21        7.24       10.48      3.02 o
   4   2  21        0.69        0.35      2.69 o
 -11   3  21        0.79        0.41      3.75 o
 -10   3  21        9.52        7.53      3.34 o
  -9   3  21        5.88        9.52      4.14 o
  -8   3  21       17.02       15.71      3.60 o
  -7   3  21       13.96       13.16      3.27 o
  -6   3  21        4.24        1.26      2.72 o
  -5   3  21        5.16        5.17      5.20 o
  -4   3  21       25.74       31.50      4.68 o
  -3   3  21      107.67      108.39      6.84 o
  -2   3  21       48.79       55.41      4.70 o
  -1   3  21        4.03        1.12      2.69 o
   0   3  21        1.05        0.92      2.99 o
   1   3  21        4.30        0.51      2.55 o
   2   3  21        0.01        0.42      2.54 o
   3   3  21        0.74        5.08      3.35 o
 -10   4  21        3.38        3.48      3.75 o
  -9   4  21        0.83       -2.82      2.82 o
  -8   4  21        0.20       -0.51      3.67 o
  -7   4  21       16.88       17.37      3.83 o
  -6   4  21        0.79       -0.29      3.13 o
  -5   4  21        6.23        8.19      3.62 o
  -4   4  21        6.28        7.65      3.57 o
  -3   4  21       20.78       25.14      4.44 o
  -2   4  21        8.56        9.28      3.69 o
  -1   4  21       17.05       11.82      4.67 o
   0   4  21       10.00       17.99      4.58 o
   1   4  21       13.63       18.92      4.02 o
   2   4  21       14.54       20.05      3.74 o
  -9   5  21        5.57        1.39      5.27 o
  -8   5  21        0.02        2.86      3.20 o
  -7   5  21       16.18       21.89      4.84 o
  -6   5  21        4.40       13.95      4.29 o
  -5   5  21       21.23       29.70      5.05 o
  -4   5  21        7.51        2.67      3.64 o
  -3   5  21       53.94       69.44      7.09 o
  -2   5  21       58.09       56.12      5.89 o
  -1   5  21        0.05        7.75      4.22 o
   0   5  21        0.42        0.18      3.73 o
   1   5  21        0.52       -0.13      3.86 o
  -5   6  21        0.10        0.00      4.15 o
  -4   6  21        8.11        7.32      4.15 o
  -3   6  21        4.20        0.96      3.56 o
 -11   0  22       59.74       75.91      8.19 o
 -10   0  22        5.08        3.77      4.47 o
  -9   0  22        4.56       10.01      4.74 o
  -8   0  22       19.23       29.25      5.92 o
  -7   0  22       33.69       44.66      6.42 o
  -6   0  22       25.08       37.16      6.88 o
  -5   0  22      271.31      263.24     12.14 o
  -4   0  22       93.41       75.01      6.02 o
  -3   0  22       49.84       51.79      6.68 o
  -2   0  22       72.04       57.23      6.86 o
  -1   0  22        5.75       10.50      4.11 o
   0   0  22        5.10        5.40      3.88 o
   1   0  22       47.93       66.77      6.97 o
   2   0  22       49.78       56.50     10.89 o
   3   0  22       29.67       38.12      8.22 o
 -11   1  22        4.31        8.80      4.35 o
 -10   1  22       34.83       37.87      4.73 o
  -9   1  22        0.54        1.79      2.98 o
  -8   1  22        0.00        2.88      2.93 o
  -7   1  22        4.62        4.69      3.19 o
  -6   1  22       36.28       38.27      4.30 o
  -5   1  22        8.62        8.58      3.49 o
  -4   1  22       52.77       55.14      4.71 o
  -3   1  22       25.45       29.08      4.02 o
  -2   1  22        0.09        1.51      2.94 o
  -1   1  22        8.53        5.21      3.34 o
   0   1  22       34.56       29.77      3.83 o
   1   1  22        0.63        5.49      2.88 o
   2   1  22        2.53        3.36      2.69 o
   3   1  22        1.18        2.02      2.86 o
 -11   2  22        0.10        0.26      3.35 o
 -10   2  22        1.41        1.33      3.20 o
  -9   2  22        0.44       -2.02      2.79 o
  -8   2  22       13.13       11.28      3.37 o
  -7   2  22        6.89        9.36      3.31 o
  -6   2  22        0.16       -0.34      2.75 o
  -5   2  22       12.84       18.64      3.56 o
  -4   2  22        0.50        0.49      2.83 o
  -3   2  22        7.99        4.99      3.06 o
  -2   2  22       12.02       13.08      3.37 o
  -1   2  22        0.84        0.94      2.61 o
   0   2  22       22.22       28.75      5.75 o
   1   2  22        0.03       -0.36      2.71 o
   2   2  22        6.44       12.25      3.27 o
   3   2  22       22.20       24.72      6.75 o
 -10   3  22        0.87        3.84      3.26 o
  -9   3  22        0.32       -2.13      2.92 o
  -8   3  22        4.04       10.47      3.46 o
  -7   3  22        3.32        1.32      3.03 o
  -6   3  22       19.38       18.24      3.59 o
  -5   3  22       21.28       17.11      4.01 o
  -4   3  22        3.10        1.67      3.55 o
  -3   3  22       43.68       44.68      5.32 o
  -2   3  22       13.25       10.35      3.79 o
  -1   3  22        4.71        3.79      3.45 o
   0   3  22       21.06       11.06      3.42 o
   1   3  22        0.17       -2.32      2.61 o
   2   3  22        1.42        0.25      2.81 o
  -9   4  22       18.69       12.45      3.81 o
  -8   4  22        5.06        0.52      3.11 o
  -7   4  22        2.75        2.30      3.76 o
  -6   4  22        0.12       -0.50      3.61 o
  -5   4  22        5.30        6.60      3.76 o
  -4   4  22        4.37        1.42      3.39 o
  -3   4  22        1.32       -2.28      3.27 o
  -2   4  22       32.69       40.44      6.27 o
  -1   4  22       13.70       17.09      4.80 o
   0   4  22        0.73        4.60      3.81 o
   1   4  22        0.59       -3.37      3.65 o
  -7   5  22        1.92        3.81      3.85 o
  -6   5  22        1.49       -2.98      3.48 o
  -5   5  22        0.90       -3.25      3.25 o
  -4   5  22        2.95        6.14      4.09 o
  -3   5  22       20.34       22.66      5.23 o
  -2   5  22       19.90       27.29      5.88 o
  -1   5  22        0.48       -1.69      6.42 o
 -10   1  23        0.35        5.06      3.44 o
  -9   1  23       19.35       22.16      4.17 o
  -8   1  23       16.05       13.42      3.73 o
  -7   1  23       27.45       31.75      4.26 o
  -6   1  23       22.48       25.30      3.94 o
  -5   1  23        0.03        0.99      3.21 o
  -4   1  23        1.16        1.20      3.64 o
  -3   1  23        2.65        0.92      3.46 o
  -2   1  23        2.11       -3.22      3.22 o
  -1   1  23        1.00        2.24      2.89 o
   0   1  23       60.85       63.14      5.47 o
   1   1  23        4.94        7.49      3.07 o
   2   1  23        3.06        2.54      3.52 o
 -10   2  23       15.06       18.96      4.45 o
  -9   2  23       14.78       20.54      4.08 o
  -8   2  23       33.12       28.14      4.22 o
  -7   2  23        0.77        2.24      2.99 o
  -6   2  23       23.36        6.92      3.77 o
  -5   2  23        0.98        0.47      3.40 o
  -4   2  23        4.35        1.48      3.24 o
  -3   2  23        5.00        6.40      4.12 o
  -2   2  23        3.40        7.46      3.69 o
  -1   2  23        8.91        8.67      4.10 o
   0   2  23        3.20        4.41      3.01 o
   1   2  23        6.13        7.36      3.18 o
  -9   3  23        0.23       -1.25      2.89 o
  -8   3  23       24.09       31.15      4.50 o
  -7   3  23       46.81       44.68      5.70 o
  -6   3  23        2.81        9.37      4.02 o
  -5   3  23       21.86       21.83      5.01 o
  -4   3  23       32.52       35.83      5.21 o
  -3   3  23        6.33        5.90      4.73 o
  -2   3  23        9.95        8.65      4.02 o
  -1   3  23        0.60       -2.27      3.18 o
   0   3  23       17.42       23.58      4.44 o
  -7   4  23        0.16        4.02      3.74 o
  -6   4  23        1.56        6.73      3.83 o
  -5   4  23        0.50       -4.11      4.11 o
  -4   4  23        0.30        2.56      3.59 o
  -3   4  23        0.02        4.35      4.47 o
  -2   4  23       19.11       24.53      5.84 o
  -1   4  23        7.59       10.09      5.39 o
  -9   0  24        0.44        2.48      4.61 o
  -8   0  24       22.48       31.27      6.61 o
  -7   0  24       32.29       32.53      6.33 o
  -6   0  24        2.41        4.88      4.67 o
  -5   0  24       11.96        6.09      6.51 o
  -4   0  24       77.68       93.36     12.07 o
  -3   0  24        9.21       13.63      7.58 o
  -2   0  24       17.41       17.29      5.42 o
  -1   0  24       12.31       12.22      4.85 o
   0   0  24       11.44       13.91      5.13 o
  -9   1  24        7.04        9.09      3.64 o
  -8   1  24       34.27       22.80      4.07 o
  -7   1  24        7.88        6.07      3.28 o
  -6   1  24        0.21       -0.94      3.45 o
  -5   1  24        2.76        1.10      4.61 o
  -4   1  24        6.33       12.31      5.11 o
  -3   1  24        0.42        0.25      4.35 o
  -2   1  24       16.13       11.55      5.80 o
  -1   1  24       12.68       18.41      3.90 o
   0   1  24       18.41       33.27      4.35 o
  -8   2  24        0.00        0.56      3.23 o
  -7   2  24       55.38       56.09      6.80 o
  -6   2  24       41.47       53.39      6.03 o
  -5   2  24        1.20        6.91      3.97 o
  -4   2  24        0.01        0.24      4.67 o
  -3   2  24        0.43       -1.81      3.63 o
  -2   2  24        1.62        3.54      3.64 o
  -1   2  24       21.33       26.71      4.85 o
  -7   3  24       38.74       43.57      5.87 o
  -6   3  24        6.92        9.60      4.37 o
  -5   3  24        7.89       14.32      4.42 o
  -4   3  24        0.16       -3.76      4.80 o
  -3   3  24        5.22        4.91      4.95 o
  -2   3  24       13.42       18.53      4.65 o
  -7   1  25        0.11       -3.45      3.45 o
  -6   1  25       18.63       16.85      5.88 o
  -5   1  25       12.20       19.64      5.84 o
  -4   1  25       12.30       19.40      5.93 o
  -3   1  25        1.25       -1.40      4.21 o
  -5   2  25        2.12       -1.52      6.20 o
  -4   2  25        0.48        0.03      4.70 o
 
